# Supplementary material for: The whole blood transcriptional regulation landscape in 465 COVID-19 infected samples from Japan COVID-19 Task Force
Source: Nat Commun. 2022 Aug 22;13:4830. doi: 10.1038/s41467-022-32276-2 (PMC9395416; doi:10.1038/s41467-022-32276-2)
Supplement: Supplementary file 3 — Supplementary Data 1-10 [file 41467_2022_32276_MOESM3_ESM.xlsx]

## Sheet: README
Supplementary Data and columns descriptions:
Supplementary Data 1. The correlation between PEER factors, other covariates and cell type composition inferred from CIBERSORT
In the format of upper-triangle matrix. Each value is the pearson correlation between the two covariates (row and column), and is colored based on the sign and magnitude. InferredCov1-10 are the PEER 1-10
Supplementary Data 2. The list of eQTLs co-localizing with possible hematopoietic trait-causal variants (Co-localization Posterior Probability = CLPP > 0.1)
variant_hg19	variant_hg38	gene_id	rsid	eqtl_pip	bbj_pip	clpp_bbj_jctf	trait_bbj	ukb_pip	gtex_PIP
variant ID in hg19 coordinate	variant ID in hg38 coordinate	Ensembl gene ID	rsid, if available	eQTL PIP in our study	trait PIP in Biobank Japan (BBJ)	CLPP for co-localization	The trait in BBJ	maximum of hematopoietic trait PIPs in UKB, as a reference	eQTL PIP in GTEx, if available, as a reference. Note that 0 can be due to the gene not passing the minimum p-value threshold and the fine-mapping algorithms were not applied at all
Supplementary Data 3. The list of possibly causal eQTLs (PIP > 0.5) for genes suggested as relevant with COVID-19 severity in a GWAS
variant_hg19	variant_hg38	gene_id	gene_name	eqtl_pip	gtex_pip
variant ID in hg19 coordinate	variant ID in hg38 coordinate	Ensembl gene ID	canonical gene name	eQTL PIP in our study	eQTL PIP in GTEx, if available as a reference. Note that 0 can be due to the gene not passing the minimum p-value threshold and the fine-mapping algorithms were not applied at all
Supplementary Data 4. The list of genes with significantly increased expression in samples with severe COVID-19 status (orange: passing the effect size threshold)
gene_id	gene_name	logFC	logCPM	LR	PValue
Ensembl gene ID	canonical gene name	log of fold change (base: 2)	log of counts per million (base: 2)	likelihood ratio	p-value (unadjusted)
Supplementary Data 5. The list of genes with significantly decreased expression in samples with severe COVID-19 status (orange: passing the effect size threshold)
gene_id	gene_name	logFC	logCPM	LR	PValue
Ensembl gene ID	canonical gene name	log of fold change (base: 2)	log of counts per million (base: 2)	likelihood ratio	p-value (unadjusted)
Supplementary Data 6. The list of genes with significantly increased expression in samples with severe COVID-19 status, when including inferred cell type composition as covariates (orange: passing the effect size threshold)
gene_id	gene_name	logFC	logCPM	LR	PValue
Ensembl gene ID	canonical gene name	log of fold change (base: 2)	log of counts per million (base: 2)	likelihood ratio	p-value (unadjusted)
Supplementary Data 7. The list of genes with significantly decreased expression in samples with severe COVID-19 status, when including inferred cell type composition as covariates (None of them passed the effect size threshold)
gene_id	gene_name	logFC	logCPM	LR	PValue
Ensembl gene ID	canonical gene name	log of fold change (base: 2)	log of counts per million (base: 2)	likelihood ratio	p-value (unadjusted)
Supplementary Data 8. The list of regions in intron clusters with significantly increased usage in samples with severe COVID-19 status (orange: passing the effect size threshold)
region_id	gene_id	gene_name	logFC	logCPM	LR	PValue
The ID of the region (position followed by the cluster ID)	Ensembl gene ID	canonical gene name	log of fold change (base: 2)	log of counts per million (base: 2)	likelihood ratio	p-value (unadjusted)
Supplementary Data 9. The list of regions in intron clusters with significantly decreased usage in samples with severe COVID-19 status (None of them passed the effect size threshold)
region_id	gene_id	gene_name	logFC	logCPM	LR	PValue
The ID of the region (position followed by the cluster ID)	Ensembl gene ID	canonical gene name	log of fold change (base: 2)	log of counts per million (base: 2)	likelihood ratio	p-value (unadjusted)
Supplementary Data 10. The list of interaction eQTLs (interaction variable = COVID=19 seveirty status) passing FDR threshold
gene_id	gene_name	variant_hg19	variant_hg38	tss_distance	af	ma_samples	ma_count	pval_g	b_g	b_g_se	pval_i	b_i	b_i_se	pval_gi	b_gi	b_gi_se	tests_emt	pval_emt	pval_adj_bh
Ensembl gene ID	canonical gene name	variant ID in hg19 coordinate	variant ID in hg38 coordinate	distance to the transcription starting site of the gene	allele frequency of the alternative allele	number of samples with minor allele	minor allele count	p-value of the significance test of the genotype term	point estimate of effect size beta of the genotype term	standard error of the effect size beta of the genotype term	p-value of the significance test of the interaction variable term	point estimate of effect size beta of the interaction variable term	standard error of the effect size beta of the interaction variable term	p-value of the significance test of the interaction term (interaction between the genotype and the COVID-19 severity)	point estimate of effect size beta of the interaction term	standard error of the effect size beta of the interaction term	effective number of independent variants	raw p-value	FDR adjusted p-value
* For Supp. Data 4-9, analogous descriptions can also be found in the edgeR web page http://bioinf.wehi.edu.au/edgeR
* For Supp. Data 10, analogous descriptions can also be found in tensorQTL github page https://github.com/broadinstitute/tensorqtl

## Sheet: Supplementary Data 1
	InferredCov1	InferredCov2	InferredCov3	InferredCov4	InferredCov5	InferredCov6	InferredCov7	InferredCov8	InferredCov9	InferredCov10	Sex	Age	COVID-19 severity	B cells naive	B cells memory	Plasma cells	T cells CD8	T cells CD4 naive	T cells CD4 memory resting	T cells CD4 memory activated	T cells follicular helper	T cells regulatory (Tregs)	T cells gamma delta	NK cells resting	NK cells activated	Monocytes	Macrophages M0	Macrophages M1	Macrophages M2	Dendritic cells resting	Dendritic cells activated	Mast cells resting	Mast cells activated	Eosinophils	Neutrophils
InferredCov1		0.000370182	0.000219602	0.000241348	0.000199109	9.10339e-05	5.26829e-05	-0.000343558	0.000214969	-0.000650541	0.0901575	-0.347105	-0.4471	0.515467	0.0506895	-0.201256	0.741832	0.0638246	0.321108	-0.139805	0.125225	0.3471	-0.301872	0.527905	0.245314	0.365471	-0.385465	0.0354502	0.0944569	0.087181	-0.412957	-0.0945633	-0.232884	0.19856	-0.86531
InferredCov2			0.000955388	6.16406e-05	-4.69485e-05	8.0223e-05	2.63515e-05	0.000150595	0.000571243	-0.0012935	0.0778521	0.0770233	-0.0203866	-0.18919	0.115228	-0.0885882	-0.00459279	0.159548	-0.344021	0.120346	0.0802696	-0.200023	0.0271206	0.121445	-0.00273307	-0.304238	-0.123207	-0.0551836	0.0470816	0.0446265	-0.103646	0.320627	-0.25851	-0.0837755	0.243036
InferredCov3				-0.000271726	-0.000149161	-0.00114312	0.00063006	-0.000343541	-0.00358838	0.0019614	-0.12587	0.196564	0.0954735	-0.286608	0.155953	0.0241505	-0.0891245	-0.0759697	-0.067826	0.245869	0.0211781	-0.0100955	-0.0970966	0.0315338	0.063299	0.370335	-0.103826	0.0848028	0.124183	-0.0482289	0.280535	0.296814	-0.0845864	-0.123828	-0.13207
InferredCov4					-0.000224454	-0.000989362	0.000695393	-0.000113536	-0.000429331	0.00161493	-0.133114	0.109086	0.194856	0.00837265	-0.183361	0.0563432	-0.0213951	-0.141644	-0.0758708	-0.272434	-0.127319	0.0860395	0.0731744	-0.135613	-0.0430307	0.314159	0.351446	-0.0982815	0.0941285	-0.0390616	-0.227098	-0.277378	0.0824988	0.21769	-0.0993217
InferredCov5						-0.0016697	-0.000746255	0.0010839	-0.00216103	-0.00231661	-0.0825099	-0.030533	-0.213812	-0.0458976	-0.0530918	-0.118781	0.0495664	-0.113872	-0.0117889	0.0787996	-0.195044	0.0201126	-0.196707	0.0913594	0.00585134	0.0915281	-0.24655	-0.1424	0.118805	-0.0181422	0.0723155	0.148404	-0.17668	-0.17332	-0.03504
InferredCov6							-1.56861e-05	-0.00148221	-0.00176244	-0.00189894	0.0689158	0.00384893	-0.0843298	0.132665	-0.218614	0.00135324	0.0833409	-0.0150836	-0.0854455	0.0977985	0.000873608	-0.0635947	0.00405304	-0.153428	0.153467	-0.334272	-0.116615	-0.157963	0.00359404	0.0412491	-0.0102855	0.0174982	0.0248685	-0.126884	0.197492
InferredCov7								-0.000971358	0.000991511	0.000259259	-0.116229	-0.0409159	0.0527331	0.0953588	-0.160973	0.425661	0.119313	-0.205674	-0.0662134	0.135217	-0.00535278	0.0278169	-0.0950434	0.0239186	0.00384635	-0.132451	0.197622	0.00557646	-0.0195821	0.00632401	0.0163459	0.0702377	0.132416	-0.0070895	0.00128193
InferredCov8									0.00173093	0.00057613	0.0229469	-0.219049	-0.142956	0.178943	-0.0547674	0.250473	-0.0289844	0.180929	0.00813191	-0.137308	0.0485181	0.0749851	-0.0312352	-0.124273	0.0434007	-0.203119	-0.0226628	-0.0969783	-0.0420227	-0.0777068	-0.0174193	-0.0809742	0.0717899	-0.190344	0.0857966
InferredCov9										0.000642187	-0.125754	0.240181	0.231095	-0.232858	-0.0570867	-0.0397645	0.27573	-0.0499279	-0.0922711	0.212917	-0.055103	0.137426	0.0726811	0.380704	-0.0937561	-0.218817	0.112799	0.0701263	-0.2324	-0.0546703	-0.135123	0.127222	-0.169822	-0.00626627	-0.0964359
InferredCov10											-0.0121249	0.0173483	0.0192386	-0.128245	0.0076945	0.125185	0.152778	-0.150642	-0.0824067	0.164852	0.047079	0.0263566	-0.26445	-0.0117244	0.0656138	-0.0984783	0.0459432	-0.00103718	0.147958	-0.0342013	0.0754689	0.134822	-0.0281034	-0.0882628	0.0889194
Sex												0.0877909	-0.1874	0.114313	0.0730216	-0.0889691	-0.00924299	0.118318	0.0690897	-0.0561857	0.115557	0.023425	0.040294	-0.0921753	0.105429	-0.0554846	-0.097646	-0.015081	-0.0284509	0.0919927	-0.0605584	-0.0312792	-0.0218319	-0.0072517	-0.00244416
Age													0.411526	-0.414389	0.0458437	0.0449494	-0.214276	-0.0782124	-0.139517	0.232568	-0.0263393	-0.0837279	0.0938998	-0.0201589	-0.0913933	-0.0886829	0.126873	0.0204811	0.03531	-0.0565679	0.19045	0.0793061	0.0915634	-9.86602e-05	0.231152
COVID-19 severity														-0.334715	-0.0943775	0.178852	-0.271743	-0.0625368	-0.151839	0.146189	-0.101707	-0.136833	0.140652	-0.0775995	-0.194059	-0.0886045	0.319202	0.0029058	-0.107624	-0.0574268	0.122616	0.0133495	0.102632	0.0584758	0.312752
B cells naive															-0.411546	0.0102765	0.313644	-0.00630267	0.243028	-0.205006	-0.0284878	0.0881483	-0.0931283	0.0558812	0.111111	0.0975307	-0.169961	-0.0339332	-0.0591784	-0.0103487	-0.211388	-0.269745	-0.0397026	0.0536036	-0.399089
B cells memory																-0.1953	-0.0622761	0.189978	-0.00223886	-0.0172912	0.244121	0.230029	-0.0474391	-0.0640566	0.221362	0.015532	-0.0424053	0.0692501	0.283306	0.12759	0.106495	0.150945	-0.0608618	0.0520513	-0.0462332
Plasma cells																	-0.127402	-0.157107	-0.0384758	0.063618	-0.071482	-0.115984	-0.0116498	-0.147017	-0.0613233	-0.126594	0.199306	-0.104973	-0.0557159	-0.0616824	0.0609338	-0.0239573	0.0861877	-0.0628421	0.182898
T cells CD8																		-0.233985	0.102641	0.0279791	0.137275	0.308415	-0.220529	0.45433	0.186652	0.105184	-0.275912	0.0475369	0.0262453	0.0856064	-0.360835	-0.0560274	-0.17028	0.113548	-0.666287
T cells CD4 naive																			-0.0625309	-0.0780231	-0.00299654	0.00586386	0.0798528	0.00484695	-0.00994368	-0.0733702	-0.051501	0.0585495	0.0155513	0.101963	-0.0802377	0.0449761	-0.114012	0.0388054	0.0198933
T cells CD4 memory resting																				-0.224177	-0.222273	0.0265554	-0.0973612	0.124645	-0.145195	0.27749	-0.0904396	-0.0236218	-0.18026	-0.0371947	-0.253238	-0.201304	-0.0591951	0.189247	-0.360716
T cells CD4 memory activated																					0.0398082	-0.140827	-0.100011	0.147432	-0.15745	-0.237289	-0.0671884	-0.00988582	0.0921369	-0.0475801	0.236432	0.277563	-0.166492	-0.178161	0.130764
T cells follicular helper																						0.240774	0.0715458	-0.12319	0.383369	-0.131426	-0.110215	0.0901654	0.350257	0.148495	0.183152	0.021018	0.132339	0.0176617	-0.0756903
T cells regulatory (Tregs)																							-0.0642916	-0.00220222	0.376923	0.071469	0.129802	0.089525	0.342395	0.0771638	-0.0901138	-0.0696835	-0.0909966	0.168179	-0.367053
T cells gamma delta																								-0.146699	-0.105488	-0.162008	0.197378	0.0155759	-0.0662273	-0.0118887	0.117595	-0.106279	0.0897111	-0.00308095	0.256338
NK cells resting																									-0.288035	0.138382	-0.262026	0.0228763	-0.209824	-0.0564937	-0.297208	-0.0822528	-0.189638	0.0230133	-0.527846
NK cells activated																										-0.0392815	-0.150246	0.00517027	0.372473	0.187499	0.0532798	0.210028	0.0362413	0.00171753	-0.15482
Monocytes																											-0.119653	0.0785206	-0.0602244	-0.00375484	-0.167282	-0.139008	-0.046051	0.171975	-0.616795
Macrophages M0																												0.0423504	-0.0145802	-0.0402977	0.0331462	-0.125855	0.100049	0.166405	0.22698
Macrophages M1																													-0.0389017	0.0170617	-0.0187393	0.0468519	-0.00697476	0.195691	-0.103671
Macrophages M2																														0.0744344	0.248707	0.123312	-0.0779265	0.0595184	-0.0742191
Dendritic cells resting																															-0.0408868	0.00898559	-0.0179594	0.0176382	-0.0584774
Dendritic cells activated																																0.207149	0.193872	-0.253866	0.342027
Mast cells resting																																	-0.253688	-0.0936591	0.130009
Mast cells activated																																		-0.00265327	0.0945942
Eosinophils																																			-0.299407
Neutrophils

## Sheet: Supplementary Data 2
variant_hg19	variant_hg38	gene_id	rsid	eqtl_pip	bbj_pip	clpp_bbj_jctf	trait_bbj	ukb_pip	gtex_pip
18_20720973_G_T	chr18_23141009_G_T	ENSG00000134508.12	rs11082304	1	0.999857	0.999857	Plt	1	0
10_104487382_C_T	chr10_102727625_C_T	ENSG00000156398.13	rs2902548	0.999184	0.993681	0.99287	MCH	0.0024296	0.99836
1_47655816_A_G	chr1_47190144_A_G	ENSG00000162366.8	rs2248907	1	0.989493	0.989493	MCH		0.9943
7_6758938_T_C	chr7_6719307_T_C	ENSG00000146574.15	rs10951992	0.961916	0.919087	0.884085	WBC	0.086904	0
16_30103160_C_A	chr16_30091839_C_A	ENSG00000149922.10	rs3809627	0.999996	0.858261	0.858258	RBC	1	1
18_55238820_A_G	chr18_57571588_A_G	ENSG00000066926.11	rs2272783	0.886515	0.888978	0.788093	MCH	0.98925	0.99978
1_110225019_C_<CN0>	chr1_109682397_C_<CN0>	ENSG00000134184.12	1:110225019:C:<CN0>	1	0.703859	0.703859	Plt
1_110225019_C_<CN0>	chr1_109682397_C_<CN0>	ENSG00000260246.1	1:110225019:C:<CN0>	0.999792	0.703859	0.703713	Plt
1_110225019_C_<CN0>	chr1_109682397_C_<CN0>	ENSG00000213366.13	1:110225019:C:<CN0>	0.999709	0.703859	0.703654	Plt
7_6758938_T_C	chr7_6719307_T_C	ENSG00000122674.11	rs10951992	0.731999	0.919087	0.672771	WBC	0.086904	0
18_55238820_A_G	chr18_57571588_A_G	ENSG00000066926.11	rs2272783	0.886515	0.888978	0.473023	MCV	0.98925	0.99978
7_28724374_G_T	chr7_28684757_G_T	ENSG00000146592.17	rs56388170	0.501763	0.783557	0.39316	WBC	1	1
7_28724374_G_T	chr7_28684757_G_T	ENSG00000146592.17	rs56388170	0.501763	0.783557	0.372696	Neutro	1	1
8_41630447_G_A	chr8_41772929_G_A	ENSG00000029534.20	rs4737010	0.763641	0.438105	0.334555	MCHC	1	0
7_6524843_C_G	chr7_6485212_C_G	ENSG00000136240.10	rs2347784	0.999392	0.284025	0.283852	Mono	0.50165	0.077601
12_133047979_A_G	chr12_132471393_A_G	ENSG00000112787.13	rs34980052	0.403889	0.695548	0.280924	MCV	0.91589	0.091709
9_113912553_A_G	chr9_111150273_A_G	ENSG00000198121.13	rs10980797	0.478466	0.552534	0.264369	Mono	0.99995	0.22209
8_41630447_G_A	chr8_41772929_G_A	ENSG00000029534.20	rs4737010	0.763641	0.438105	0.248125	MCV	1	0
12_133047979_A_G	chr12_132471393_A_G	ENSG00000112787.13	rs34980052	0.403889	0.695548	0.238601	MCH	0.91589	0.091709
9_113918856_A_G	chr9_111156576_A_G	ENSG00000198121.13	rs10980802	0.51536	0.409316	0.210945	Mono	0.002334	0.33201
10_104487382_C_T	chr10_102727625_C_T	ENSG00000156398.13	rs2902548	0.999184	0.204176	0.204009	RBC	0.0024296	0.99836
1_155197268_T_C	chr1_155227477_T_C	ENSG00000160766.14	rs2974929	0.814977	0.220781	0.179932	Ht	0.022937	0.052865
16_225653_A_C	chr16_175654_A_C	ENSG00000268836.1	rs2858942	0.19188	0.842866	0.161729	MCH		0
22_50699476_GA_G	chr22_50261047_GA_G	ENSG00000273188.1	22:50699476:GA:G	0.185596	0.741722	0.137661	Plt
10_51588890_G_A	chr10_46006932_C_T	ENSG00000279058.2	rs74877435	0.277957	0.467558	0.129961	MCV	0.28342	0.00047614
14_24669146_C_T	chr14_24199940_C_T	ENSG00000100938.17	rs140677890	0.828689	0.147269	0.12204	RBC
2_182334753_G_T	chr2_181470026_G_T	ENSG00000115232.14	rs13029501	0.226619	0.528811	0.119839	Mono	0.1374	0
14_24669146_C_T	chr14_24199940_C_T	ENSG00000100938.17	rs140677890	0.828689	0.147269	0.117438	MCV
14_24669146_C_T	chr14_24199940_C_T	ENSG00000100938.17	rs140677890	0.828689	0.147269	0.116786	MCH
7_28723407_G_A	chr7_28683790_G_A	ENSG00000146592.17	rs886816	0.498198	0.216961	0.10809	Neutro		0
16_29674033_T_C	chr16_29662712_T_C	ENSG00000103485.18	rs11574552	0.472447	0.222739	0.105232	MCH	0.17016	0
14_65502002_G_C	chr14_65035284_G_C	ENSG00000257365.8	rs11850984	0.999563	0.102373	0.102328	Plt		0
7_28723407_G_A	chr7_28683790_G_A	ENSG00000146592.17	rs886816	0.498198	0.216961	0.100729	WBC		0
12_133051210_T_C	chr12_132474624_T_C	ENSG00000112787.13	rs112683685	0.246313	0.407773	0.10044	MCH

## Sheet: Supplementary Data 3
variant_hg19	variant_hg38	gene_id	gene_name	eqtl_pip	gtex_pip
3_101473640_G_A	chr3_101754796_G_A	ENSG00000144815.16	NXPE3	1	0
3_101498077_A_G	chr3_101779233_A_G	ENSG00000144815.16	NXPE3	1	0.99934
19_10449392_A_G	chr19_10338716_A_G	ENSG00000076662.10	ICAM3	0.988072	0.64229
19_4717187_G_A	chr19_4717175_G_A	ENSG00000142002.17	DPP9	0.95028	0.45133
17_44575113_CA_C	chr17_46497747_CA_C	ENSG00000228696.8	ARL17A	0.941561
8_125319693_T_TA	chr8_124307452_T_TA	ENSG00000164983.7	TMEM65	0.927446	0.96673
19_10402131_T_C	chr19_10291455_T_C	ENSG00000105376.5	ICAM5	0.797115	0
19_49378328_C_T	chr19_48875071_C_T	ENSG00000104804.7	TULP2	0.796313
19_10459969_G_A	chr19_10349293_G_A	ENSG00000105397.13	TYK2	0.581091	0
19_10397133_C_T	chr19_10286457_C_T	ENSG00000076662.10	ICAM3	0.546488	0
19_10397131_G_A	chr19_10286455_G_A	ENSG00000105371.10	ICAM4	0.531917

## Sheet: Supplementary Data 4
gene_id	gene_name	logFC	logCPM	LR	PValue
ENSG00000205716.4	FAM183DP	5.18339	-0.294811	105.876	7.84953e-25
ENSG00000169174.10	PCSK9	4.87625	-0.31492	86.4313	1.44675e-20
ENSG00000152463.14	OLAH	4.70066	2.36048	121.909	2.41631e-28
ENSG00000087116.16	ADAMTS2	4.2845	4.25242	138.574	5.45933e-32
ENSG00000276107.1	THBS1-IT1	3.86238	-2.37026	83.8915	5.22685e-20
ENSG00000278621.1	THBS1-AS1	3.65375	-1.20137	70.3844	4.88039e-17
ENSG00000103175.11	WFDC1	3.33372	-0.147202	100.259	1.33736e-23
ENSG00000146122.17	DAAM2	3.31104	4.05224	95.0064	1.89771e-22
ENSG00000235033.7	DAAM2-AS1	3.29477	-0.00654319	67.3656	2.25553e-16
ENSG00000163958.14	ZDHHC19	3.19107	4.29461	88.9581	4.03265e-21
ENSG00000054598.8	FOXC1	3.12851	3.58528	125.739	3.50698e-29
ENSG00000204936.10	CD177	3.11051	8.22463	84.321	4.20623e-20
ENSG00000115414.19	FN1	3.0513	3.78885	101.805	6.12573e-24
ENSG00000102837.7	OLFM4	2.90528	4.61951	67.4279	2.1853e-16
ENSG00000204933.3	CD177P1	2.76099	0.278345	39.6597	3.02302e-10
ENSG00000118113.12	MMP8	2.73292	6.04111	83.9913	4.96953e-20
ENSG00000157150.5	TIMP4	2.71597	-2.20609	62.2617	3.00714e-15
ENSG00000167772.12	ANGPTL4	2.52932	-0.91224	46.5584	8.89267e-12
ENSG00000078053.17	AMPH	2.46381	0.475266	83.7318	5.66659e-20
ENSG00000223629.1	DEFA8P	2.4111	-2.2051	41.0541	1.48077e-10
ENSG00000115590.14	IL1R2	2.34839	7.73769	91.5644	1.08021e-21
ENSG00000196415.10	PRTN3	2.28941	3.90752	55.8303	7.90058e-14
ENSG00000133063.16	CHIT1	2.25043	3.0098	94.8336	2.07084e-22
ENSG00000183873.15	SCN5A	2.21676	-0.406659	56.2543	6.36782e-14
ENSG00000012223.12	LTF	2.19702	8.89053	70.4521	4.71567e-17
ENSG00000137801.10	THBS1	2.19696	7.66984	86.9034	1.13955e-20
ENSG00000262006.1		2.17381	-2.7773	44.4342	2.63053e-11
ENSG00000105976.15	MET	2.16865	-1.69704	56.8493	4.70525e-14
ENSG00000167680.16	SEMA6B	2.15564	4.80579	61.5059	4.41408e-15
ENSG00000148346.12	LCN2	2.12633	7.16361	72.7077	1.5035e-17
ENSG00000119888.10	EPCAM	2.11068	-1.22858	41.9958	9.14694e-11
ENSG00000138135.6	CH25H	2.0955	-1.63389	41.0769	1.46359e-10
ENSG00000078401.7	EDN1	2.09281	2.36305	86.5187	1.38425e-20
ENSG00000118520.14	ARG1	2.09232	4.82378	79.9618	3.81715e-19
ENSG00000121933.19	TMIGD3	2.08622	0.998903	77.9	1.08389e-18
ENSG00000215378.3	DEFT1P	2.06499	-1.4397	27.4144	1.64207e-07
ENSG00000164821.4	DEFA4	2.06332	5.24437	52.5878	4.11446e-13
ENSG00000121742.18	GJB6	2.03252	0.99424	66.7293	3.11474e-16
ENSG00000197561.7	ELANE	2.00534	5.89827	50.7014	1.07543e-12
ENSG00000211658.2	IGLV3-27	1.99925	2.17153	38.1843	6.43674e-10
ENSG00000163362.11	INAVA	1.9957	-0.220248	63.2655	1.80637e-15
ENSG00000129538.14	RNASE1	1.95368	2.04021	67.9981	1.63654e-16
ENSG00000124469.12	CEACAM8	1.95175	4.20143	55.4304	9.68287e-14
ENSG00000137869.14	CYP19A1	1.91522	-0.982229	37.8608	7.59749e-10
ENSG00000206047.2	DEFA1	1.89815	10.3779	47.4206	5.7279e-12
ENSG00000239265.5	CLRN1-AS1	1.89777	-2.06151	39.423	3.41251e-10
ENSG00000239839.7	DEFA3	1.88834	8.80354	31.0027	2.57665e-08
ENSG00000267780.2		1.88059	-2.4257	48.336	3.59099e-12
ENSG00000228278.4	ORM2	1.87601	0.323007	65.618	5.47367e-16
ENSG00000172232.10	AZU1	1.86988	5.69036	48.0726	4.10727e-12
ENSG00000240247.7	DEFA1B	1.85973	6.20888	43.2261	4.87666e-11
ENSG00000211968.3	IGHV1-58	1.83375	0.234194	39.5276	3.23462e-10
ENSG00000108342.12	CSF3	1.8161	-1.35037	26.1752	3.11797e-07
ENSG00000122641.11	INHBA	1.80413	0.59525	63.7719	1.39692e-15
ENSG00000096006.11	CRISP3	1.8035	3.42893	56.7373	4.981e-14
ENSG00000170801.10	HTRA3	1.80066	0.855811	44.066	3.17483e-11
ENSG00000163710.9	PCOLCE2	1.78455	0.340831	38.9896	4.26079e-10
ENSG00000136634.6	IL10	1.77714	0.225352	55.2898	1.04007e-13
ENSG00000162407.9	PLPP3	1.76655	0.951343	77.8732	1.09874e-18
ENSG00000086548.9	CEACAM6	1.76469	3.58984	42.4703	7.17647e-11
ENSG00000229314.5	ORM1	1.75424	5.01651	55.8182	7.94929e-14
ENSG00000163083.6	INHBB	1.75033	0.120776	79.4818	4.86695e-19
ENSG00000005381.7	MPO	1.74948	6.42497	46.6082	8.66964e-12
ENSG00000106070.19	GRB10	1.74379	3.84396	82.8431	8.88296e-20
ENSG00000101425.13	BPI	1.7423	6.30831	54.2663	1.75076e-13
ENSG00000179869.15	ABCA13	1.73493	3.2115	49.2982	2.19868e-12
ENSG00000179593.16	ALOX15B	1.71629	1.58466	47.325	6.01417e-12
ENSG00000266265.3	KLF14	1.71607	-1.43172	35.2526	2.89595e-09
ENSG00000272398.6	CD24	1.70269	5.41812	61.0836	5.47032e-15
ENSG00000100448.4	CTSG	1.70006	4.16708	34.3063	4.70858e-09
ENSG00000103723.13	AP3B2	1.69891	0.380377	44.1868	2.98483e-11
ENSG00000186417.14	GLDN	1.68072	-1.26704	62.6777	2.43461e-15
ENSG00000133742.13	CA1	1.68062	2.9713	33.7836	6.15948e-09
ENSG00000170439.7	METTL7B	1.66576	-0.00203451	32.0627	1.49275e-08
ENSG00000135424.16	ITGA7	1.66423	3.00867	70.4255	4.77983e-17
ENSG00000102539.5	MLNR	1.65434	-2.63282	44.0233	3.24484e-11
ENSG00000064270.12	ATP2C2	1.65225	0.716409	53.4627	2.63547e-13
ENSG00000065618.20	COL17A1	1.62583	2.11642	46.5548	8.90927e-12
ENSG00000257017.8	HP	1.61945	5.36381	58.7653	1.77648e-14
ENSG00000173391.9	OLR1	1.61128	0.761579	38.5798	5.25601e-10
ENSG00000134463.15	ECHDC3	1.59989	3.21633	78.4859	8.05719e-19
ENSG00000224940.8	PRRT4	1.59809	2.64221	50.4412	1.22788e-12
ENSG00000274695.1		1.59148	-1.53671	59.8053	1.04722e-14
ENSG00000136011.15	STAB2	1.58878	-2.12439	39.5234	3.24149e-10
ENSG00000008438.5	PGLYRP1	1.58813	6.13559	64.8031	8.27705e-16
ENSG00000160180.15	TFF3	1.57976	0.148396	57.797	2.90609e-14
ENSG00000122861.16	PLAU	1.5792	7.03997	39.0846	4.05842e-10
ENSG00000234571.1	H2BP2	1.55632	-1.25485	38.4197	5.70521e-10
ENSG00000169397.3	RNASE3	1.55478	2.66989	47.0225	7.01763e-12
ENSG00000155307.18	SAMSN1	1.55081	6.371	88.8665	4.22382e-21
ENSG00000197632.9	SERPINB2	1.54487	2.04016	33.8253	6.02905e-09
ENSG00000092445.12	TYRO3	1.52385	-1.5281	51.8796	5.90106e-13
ENSG00000001617.12	SEMA3F	1.51397	-1.09734	45.4047	1.60251e-11
ENSG00000112077.16	RHAG	1.5131	-1.60781	23.9472	9.90157e-07
ENSG00000002726.20	AOC1	1.51052	1.27679	23.3392	1.35805e-06
ENSG00000276085.1	CCL3L1	1.49753	6.28093	34.1946	4.98659e-09
ENSG00000274173.1		1.49375	2.86029	58.5013	2.03159e-14
ENSG00000171860.4	C3AR1	1.49043	4.41696	44.2914	2.8295e-11
ENSG00000283646.1	LINC02009	1.48863	0.824377	32.512	1.18457e-08
ENSG00000164047.5	CAMP	1.48354	6.0285	55.9355	7.48878e-14
ENSG00000178726.6	THBD	1.46841	6.1703	52.9152	3.48272e-13
ENSG00000163739.4	CXCL1	1.46504	4.37556	64.2211	1.11213e-15
ENSG00000079215.14	SLC1A3	1.45308	0.614278	53.4333	2.67522e-13
ENSG00000069011.16	PITX1	1.44659	-2.33441	22.772	1.82401e-06
ENSG00000166741.7	NNMT	1.44646	-2.21046	44.3752	2.71094e-11
ENSG00000124490.14	CRISP2	1.43891	-2.40433	27.0133	2.02057e-07
ENSG00000157554.19	ERG	1.43404	0.64435	40.5886	1.87901e-10
ENSG00000229344.1	MTCO2P12	1.42804	-0.38909	25.5209	4.37623e-07
ENSG00000115604.10	IL18R1	1.4228	5.01775	50.2132	1.37918e-12
ENSG00000136160.16	EDNRB	1.41889	-2.45383	35.1178	3.10345e-09
ENSG00000115009.13	CCL20	1.41836	1.02467	24.2059	8.6567e-07
ENSG00000242550.6	SERPINB10	1.41789	1.6856	47.8364	4.63317e-12
ENSG00000173320.12	STOX2	1.41104	-0.955982	35.7615	2.23011e-09
ENSG00000104611.12	SH2D4A	1.39202	-1.91871	39.8825	2.69712e-10
ENSG00000134827.8	TCN1	1.38854	4.18702	54.0955	1.90976e-13
ENSG00000237732.9	CT75	1.38759	-1.33951	38.3202	6.00365e-10
ENSG00000167419.10	LPO	1.38679	-2.34848	29.9565	4.41856e-08
ENSG00000188763.4	FZD9	1.37986	-2.15614	44.1889	2.98174e-11
ENSG00000169902.15	TPST1	1.36915	5.04645	70.4956	4.61303e-17
ENSG00000164105.4	SAP30	1.36582	3.98246	69.6961	6.9183e-17
ENSG00000244242.2	IFITM10	1.36321	3.09769	66.7746	3.04398e-16
ENSG00000249173.5	LINC01093	1.35983	-0.0730647	30.1333	4.03355e-08
ENSG00000162949.16	CAPN13	1.35881	-1.14557	34.6315	3.98406e-09
ENSG00000186583.11	SPATC1	1.35739	1.4702	46.8364	7.71674e-12
ENSG00000183856.11	IQGAP3	1.34765	0.0823391	42.7958	6.0763e-11
ENSG00000258831.1		1.34081	-0.999297	32.2531	1.35342e-08
ENSG00000197110.8	IFNL3	1.33094	-3.16727	30.8167	2.83584e-08
ENSG00000285534.1		1.31201	0.396212	32.9023	9.69071e-09
ENSG00000248385.7	TARM1	1.30631	-0.857027	34.3228	4.66881e-09
ENSG00000243273.1		1.30601	-1.11093	33.5804	6.83791e-09
ENSG00000136158.12	SPRY2	1.29857	2.65295	55.3086	1.03019e-13
ENSG00000163081.3	CCDC140	1.29667	-2.87521	25.4431	4.55636e-07
ENSG00000222047.8	C10orf55	1.27872	2.88901	30.5769	3.20898e-08
ENSG00000109472.14	CPE	1.27414	-2.16013	31.1917	2.33757e-08
ENSG00000227591.5	HSD11B1-AS1	1.26782	0.11236	65.135	6.99382e-16
ENSG00000092067.5	CEBPE	1.24906	2.85908	44.5783	2.44382e-11
ENSG00000236525.1		1.24801	0.43103	37.5045	9.12018e-10
ENSG00000009950.16	MLXIPL	1.24713	-0.808316	28.4021	9.8558e-08
ENSG00000108950.12	FAM20A	1.24523	2.79598	30.1913	3.91454e-08
ENSG00000204791.10	SMPD5	1.24521	1.35392	43.932	3.39982e-11
ENSG00000258597.3	SERPINA2	1.24155	-2.42013	49.6744	1.81501e-12
ENSG00000125144.13	MT1G	1.23983	-1.14304	25.5928	4.21616e-07
ENSG00000234389.1		1.23693	2.54802	42.0044	9.10678e-11
ENSG00000139572.4	GPR84	1.22321	4.12264	59.7882	1.05637e-14
ENSG00000138061.12	CYP1B1	1.2205	3.79658	50.0118	1.52827e-12
ENSG00000257322.5		1.21571	-2.35587	40.4591	2.00779e-10
ENSG00000011426.11	ANLN	1.2119	0.942576	50.0429	1.50421e-12
ENSG00000152766.6	ANKRD22	1.21033	3.22699	33.8034	6.0972e-09
ENSG00000115884.11	SDC1	1.208	-0.326835	23.4484	1.28307e-06
ENSG00000128342.5	LIF	1.19904	0.210117	43.3294	4.62583e-11
ENSG00000258476.5	LINC02207	1.19048	0.830028	35.6268	2.38977e-09
ENSG00000214796.8	TUBA5P	1.19016	-2.56104	23.013	1.60908e-06
ENSG00000170091.11	NSG2	1.18916	-2.00856	34.2687	4.80044e-09
ENSG00000134070.5	IRAK2	1.18521	4.99967	49.3858	2.10267e-12
ENSG00000272636.4	DOC2B	1.18105	1.99022	42.1429	8.48401e-11
ENSG00000124107.5	SLPI	1.17491	4.71682	47.4101	5.75854e-12
ENSG00000145555.15	MYO10	1.17329	2.336	58.4494	2.08585e-14
ENSG00000137393.9	RNF144B	1.1674	6.01275	73.2572	1.13807e-17
ENSG00000223609.10	HBD	1.16356	2.42568	28.3765	9.98704e-08
ENSG00000166265.12	CYYR1	1.15303	-0.60329	31.9913	1.54865e-08
ENSG00000112299.8	VNN1	1.14615	4.2999	41.6661	1.0827e-10
ENSG00000251139.2		1.14213	1.80764	49.0485	2.49709e-12
ENSG00000079393.20	DUSP13	1.13871	1.2197	37.0063	1.1775e-09
ENSG00000183019.7	MCEMP1	1.13442	6.23689	41.1124	1.43719e-10
ENSG00000144668.12	ITGA9	1.13399	1.08703	37.679	8.33958e-10
ENSG00000121900.19	TMEM54	1.13328	-2.91042	27.271	1.76846e-07
ENSG00000183762.12	KREMEN1	1.12819	5.13268	54.4798	1.57054e-13
ENSG00000148926.10	ADM	1.12719	7.51971	61.039	5.59563e-15
ENSG00000165685.8	TMEM52B	1.12682	-1.2241	34.2046	4.96109e-09
ENSG00000278969.1		1.12276	-2.52296	26.1159	3.21526e-07
ENSG00000231453.1	LINC01305	1.11906	-1.99366	30.9746	2.61421e-08
ENSG00000255801.1		1.11738	-0.207463	26.5054	2.62801e-07
ENSG00000168916.15	ZNF608	1.11704	2.48873	25.7753	3.83561e-07
ENSG00000129173.13	E2F8	1.11201	-0.701814	39.6346	3.06207e-10
ENSG00000112984.12	KIF20A	1.10829	-0.598061	36.1302	1.84567e-09
ENSG00000100985.7	MMP9	1.10599	8.91557	31.661	1.83569e-08
ENSG00000104918.8	RETN	1.10522	5.44516	31.1555	2.38169e-08
ENSG00000149516.14	MS4A3	1.10289	3.99639	25.692	4.00479e-07
ENSG00000259803.7	SLC22A31	1.09915	-0.315177	30.8241	2.82506e-08
ENSG00000220412.1		1.098	-2.29137	29.3962	5.89932e-08
ENSG00000278961.2	SMIM34B	1.09367	-1.85887	34.796	3.66129e-09
ENSG00000049089.15	COL9A2	1.09336	5.85984	37.0837	1.13168e-09
ENSG00000154099.18	DNAAF1	1.09311	1.86344	31.6823	1.81573e-08
ENSG00000138772.13	ANXA3	1.07488	6.37073	43.9469	3.37398e-11
ENSG00000152078.10	TLCD4	1.05896	-1.16974	32.4451	1.22605e-08
ENSG00000076706.17	MCAM	1.05842	0.598625	27.8651	1.30072e-07
ENSG00000117834.12	SLC5A9	1.05119	0.516167	33.2583	8.0693e-09
ENSG00000158089.15	GALNT14	1.04531	3.03414	33.0563	8.95302e-09
ENSG00000163959.10	SLC51A	1.03766	1.88185	34.5077	4.24565e-09
ENSG00000251127.2		1.02903	0.79499	38.4416	5.64156e-10
ENSG00000138207.14	RBP4	1.02889	-2.60388	22.3373	2.28725e-06
ENSG00000163221.9	S100A12	1.02662	8.37728	44.95	2.02126e-11
ENSG00000157152.17	SYN2	1.02443	0.0205596	42.5096	7.03375e-11
ENSG00000152760.10	DYNLT5	1.0194	-0.719363	29.8794	4.5976e-08
ENSG00000123836.15	PFKFB2	1.01406	4.69823	37.2356	1.04686e-09
ENSG00000222112.1	RN7SKP16	1.01181	-1.38142	28.4523	9.60373e-08
ENSG00000161544.10	CYGB	1.00478	-0.926168	31.1468	2.39238e-08
ENSG00000236882.7	LINC01554	1.00302	-2.22469	25.301	4.90466e-07
ENSG00000096060.14	FKBP5	0.995471	7.31957	41.0828	1.45911e-10
ENSG00000273812.2		0.991205	0.120162	54.4328	1.60859e-13
ENSG00000184292.6	TACSTD2	0.989638	1.95338	35.9947	1.97858e-09
ENSG00000185897.6	FFAR3	0.978705	2.30421	24.9495	5.88528e-07
ENSG00000101187.16	SLCO4A1	0.978493	0.230708	38.7921	4.71421e-10
ENSG00000139370.12	SLC15A4	0.9735	7.26927	62.1899	3.11879e-15
ENSG00000215196.4	BASP1-AS1	0.969623	0.542334	29.8772	4.60297e-08
ENSG00000276644.5	DACH1	0.967561	2.20525	54.2117	1.80015e-13
ENSG00000115594.12	IL1R1	0.96742	4.85635	49.4686	2.01575e-12
ENSG00000090376.10	IRAK3	0.96231	6.58819	65.1745	6.85515e-16
ENSG00000104140.7	RHOV	0.959928	-2.2156	26.9689	2.06761e-07
ENSG00000116717.13	GADD45A	0.95848	5.23356	45.5232	1.5084e-11
ENSG00000130222.11	GADD45G	0.956512	4.05613	49.2061	2.30437e-12
ENSG00000159496.14	RGL4	0.956445	5.6532	47.405	5.77361e-12
ENSG00000168209.5	DDIT4	0.955738	8.44076	57.1328	4.07364e-14
ENSG00000107566.14	ERLIN1	0.95563	3.942	73.1369	1.20962e-17
ENSG00000102755.12	FLT1	0.954262	1.31664	33.2092	8.27563e-09
ENSG00000142583.17	SLC2A5	0.953143	2.71691	27.0541	1.97841e-07
ENSG00000128917.8	DLL4	0.952848	-0.827782	49.6055	1.87981e-12
ENSG00000158104.11	HPD	0.951265	0.183656	26.3058	2.91418e-07
ENSG00000139832.5	RAB20	0.947843	5.74526	54.7219	1.38849e-13
ENSG00000253214.1		0.94133	-1.1273	33.5425	6.97229e-09
ENSG00000229512.1		0.939757	-0.631497	33.4869	7.17448e-09
ENSG00000157557.12	ETS2	0.938151	8.00514	56.9449	4.48192e-14
ENSG00000186642.16	PDE2A	0.934723	2.3474	46.4769	9.27044e-12
ENSG00000198216.12	CACNA1E	0.929791	3.14833	34.2419	4.86691e-09
ENSG00000168454.11	TXNDC2	0.927076	-1.11377	49.3107	2.18473e-12
ENSG00000115607.9	IL18RAP	0.918017	5.50116	32.632	1.11368e-08
ENSG00000115457.10	IGFBP2	0.917434	2.12347	24.5928	7.08155e-07
ENSG00000227502.2	MROCKI	0.915397	0.151992	35.9101	2.06635e-09
ENSG00000265531.3	FCGR1CP	0.91448	2.90561	27.0325	2.00067e-07
ENSG00000169385.3	RNASE2	0.914148	5.11283	41.1217	1.4304e-10
ENSG00000267737.1		0.913758	-2.10129	23.7469	1.09872e-06
ENSG00000267365.1	KCNJ2-AS1	0.912268	2.96415	37.9138	7.39407e-10
ENSG00000266709.1		0.912032	1.29304	31.0369	2.53171e-08
ENSG00000160200.17	CBS	0.909731	2.21565	25.069	5.53145e-07
ENSG00000088340.16	FER1L4	0.904347	-0.511676	28.0498	1.18231e-07
ENSG00000167994.12	RAB3IL1	0.900092	0.646554	22.9364	1.67447e-06
ENSG00000159189.12	C1QC	0.899042	2.68612	23.4939	1.25311e-06
ENSG00000228407.2		0.898979	-1.925	26.4491	2.70581e-07
ENSG00000110237.4	ARHGEF17	0.897644	1.27989	34.461	4.34887e-09
ENSG00000169181.13	GSG1L	0.897635	-1.44672	26.0379	3.34774e-07
ENSG00000262703.1		0.896157	-1.32791	34.6464	3.95374e-09
ENSG00000156970.12	BUB1B	0.894951	-0.11023	31.727	1.77435e-08
ENSG00000235027.1		0.894532	2.91125	46.1857	1.07558e-11
ENSG00000266970.1	SOCS3-DT	0.891165	-1.35224	27.7962	1.34793e-07
ENSG00000125148.7	MT2A	0.890959	6.76021	23.4886	1.25658e-06
ENSG00000234436.1		0.886043	-2.08901	24.1448	8.93558e-07
ENSG00000232973.12	CYP1B1-AS1	0.88505	0.201475	35.8524	2.12848e-09
ENSG00000198363.18	ASPH	0.878446	5.49307	49.7339	1.76073e-12
ENSG00000279164.1		0.877129	-0.584173	34.7277	3.79199e-09
ENSG00000105697.9	HAMP	0.871794	-1.32922	23.4058	1.31183e-06
ENSG00000272950.1		0.868315	-2.837	24.9479	5.89001e-07
ENSG00000222179.1	RN7SKP26	0.865263	-2.18449	26.0557	3.31705e-07
ENSG00000196878.15	LAMB3	0.864696	3.36786	30.9246	2.68251e-08
ENSG00000132170.21	PPARG	0.862928	0.402328	26.8827	2.1619e-07
ENSG00000235172.7	LINC01366	0.858731	-1.20515	26.3079	2.91098e-07
ENSG00000135451.13	TROAP	0.853683	0.509937	34.9531	3.37736e-09
ENSG00000136630.13	HLX	0.850423	5.3954	33.1223	8.65384e-09
ENSG00000089685.15	BIRC5	0.846218	1.52325	30.3532	3.60112e-08
ENSG00000267293.1		0.846129	0.217584	36.4417	1.57303e-09
ENSG00000198929.13	NOS1AP	0.841786	-0.614491	31.1305	2.41245e-08
ENSG00000233077.1	LINC01271	0.836444	0.511967	31.9398	1.59024e-08
ENSG00000233029.3		0.832818	1.92961	28.2496	1.06635e-07
ENSG00000225313.5		0.831625	1.27191	41.6081	1.11528e-10
ENSG00000146670.10	CDCA5	0.828887	1.76869	33.4621	7.2667e-09
ENSG00000183160.9	TMEM119	0.826811	2.56282	46.7196	8.19057e-12
ENSG00000169860.7	P2RY1	0.826343	1.88004	27.5564	1.52579e-07
ENSG00000150337.13	FCGR1A	0.824937	5.8781	30.4184	3.48212e-08
ENSG00000157343.8	ARMC12	0.822893	-0.103639	29.2453	6.37722e-08
ENSG00000274286.2	ADRA2B	0.821113	-0.584601	25.6544	4.08364e-07
ENSG00000119915.5	ELOVL3	0.820145	-1.56355	24.6608	6.83621e-07
ENSG00000176597.12	B3GNT5	0.817786	5.80563	61.4153	4.6221e-15
ENSG00000178896.9	EXOSC4	0.817554	4.44472	55.3003	1.03453e-13
ENSG00000239887.5	C1orf226	0.812665	-0.400845	24.9127	5.99855e-07
ENSG00000161888.11	SPC24	0.80799	-0.113162	30.1194	4.06239e-08
ENSG00000181751.10	MACIR	0.807077	1.97557	30.2177	3.8616e-08
ENSG00000120306.11	CYSTM1	0.804493	6.3038	29.6845	5.08407e-08
ENSG00000125812.16	GZF1	0.804355	6.14409	50.9653	9.40131e-13
ENSG00000170525.21	PFKFB3	0.802104	8.49721	44.9542	2.01694e-11
ENSG00000249138.1	SLED1	0.800288	4.48083	28.1579	1.1181e-07
ENSG00000166527.8	CLEC4D	0.797128	4.27198	30.3331	3.63858e-08
ENSG00000123485.12	HJURP	0.796768	1.04108	32.7029	1.07379e-08
ENSG00000180316.12	PNPLA1	0.794834	2.90294	47.5924	5.24713e-12
ENSG00000184661.14	CDCA2	0.79124	-0.452188	28.3427	1.01627e-07
ENSG00000171848.15	RRM2	0.789336	3.17041	32.9987	9.22228e-09
ENSG00000135245.10	HILPDA	0.788045	0.712384	24.0715	9.28244e-07
ENSG00000132470.14	ITGB4	0.788016	1.88744	25.1574	5.28356e-07
ENSG00000147872.10	PLIN2	0.784025	6.43651	38.8271	4.63054e-10
ENSG00000163754.17	GYG1	0.783264	5.8764	44.6881	2.31059e-11
ENSG00000186185.13	KIF18B	0.78139	-0.0724654	22.3112	2.31847e-06
ENSG00000109805.10	NCAPG	0.780949	0.384911	30.245	3.80773e-08
ENSG00000121966.6	CXCR4	0.779493	9.13397	39.8615	2.72631e-10
ENSG00000197993.9	KEL	0.779083	-0.244432	28.3118	1.03262e-07
ENSG00000152253.9	SPC25	0.777481	-1.58685	22.4506	2.15616e-06
ENSG00000204044.6	SLC12A5-AS1	0.776929	2.3865	37.6693	8.38126e-10
ENSG00000143546.10	S100A8	0.774493	11.7101	44.6264	2.38454e-11
ENSG00000151726.14	ACSL1	0.773363	9.33841	38.4252	5.68917e-10
ENSG00000203999.8	LINC01270	0.763841	2.74977	27.8634	1.30191e-07
ENSG00000169607.13	CKAP2L	0.763262	-0.0829604	30.6953	3.01903e-08
ENSG00000271806.1		0.760621	-0.207236	37.0834	1.13185e-09
ENSG00000167434.10	CA4	0.760183	5.0896	24.9155	5.98988e-07
ENSG00000171236.10	LRG1	0.759213	7.51493	35.9439	2.03078e-09
ENSG00000146955.10	RAB19	0.755869	-1.9102	25.6469	4.09961e-07
ENSG00000179299.17	NSUN7	0.754012	3.37429	27.1985	1.83602e-07
ENSG00000059728.11	MXD1	0.753279	9.38201	52.2281	4.9413e-13
ENSG00000123975.5	CKS2	0.751207	1.43365	45.401	1.60552e-11
ENSG00000164045.11	CDC25A	0.748533	-0.273912	26.0872	3.26347e-07
ENSG00000167100.14	SAMD14	0.746971	3.56672	24.142	8.94856e-07
ENSG00000165891.16	E2F7	0.743237	-1.13266	26.4413	2.7167e-07
ENSG00000185950.9	IRS2	0.737055	8.28962	37.0713	1.1389e-09
ENSG00000229989.3	MIR181A1HG	0.736568	0.131261	29.0378	7.09786e-08
ENSG00000204421.3	LY6G6C	0.731609	-1.65943	24.5066	7.40547e-07
ENSG00000106853.20	PTGR1	0.731372	-0.993864	27.381	1.67062e-07
ENSG00000096063.16	SRPK1	0.730982	6.00984	61.1013	5.42119e-15
ENSG00000165626.17	BEND7	0.730518	2.01448	24.5499	7.24093e-07
ENSG00000076864.19	RAP1GAP	0.730384	1.41775	25.7569	3.87238e-07
ENSG00000152229.18	PSTPIP2	0.729999	6.25415	44.7583	2.22921e-11
ENSG00000093009.9	CDC45	0.728968	0.661584	24.9455	5.89754e-07
ENSG00000175063.17	UBE2C	0.728864	1.25522	30.4112	3.49496e-08
ENSG00000137563.12	GGH	0.726961	1.06459	42.3634	7.57956e-11
ENSG00000178999.13	AURKB	0.726183	1.43812	37.1735	1.08072e-09
ENSG00000187193.9	MT1X	0.723265	2.73503	26.5418	2.57898e-07
ENSG00000113916.18	BCL6	0.723251	9.0596	45.7291	1.3579e-11
ENSG00000279227.1		0.722601	1.66647	41.4368	1.21743e-10
ENSG00000176890.16	TYMS	0.720167	2.88612	22.2031	2.45275e-06
ENSG00000154839.10	SKA1	0.716106	-0.00342491	30.1592	3.98004e-08
ENSG00000167513.9	CDT1	0.715413	2.78884	26.5484	2.57018e-07
ENSG00000145632.15	PLK2	0.715054	2.85117	30.9588	2.6357e-08
ENSG00000118804.8	STBD1	0.708983	1.08995	26.4393	2.71944e-07
ENSG00000007968.7	E2F2	0.708316	3.54786	47.3952	5.8024e-12
ENSG00000178996.14	SNX18	0.706653	7.02226	41.713	1.05701e-10
ENSG00000185339.8	TCN2	0.704886	5.07107	24.3105	8.199e-07
ENSG00000167676.4	PLIN4	0.703174	5.5274	31.7479	1.75538e-08
ENSG00000070371.16	CLTCL1	0.700061	2.69994	26.5158	2.61396e-07
ENSG00000142945.13	KIF2C	0.698875	0.637891	24.0069	9.5991e-07
ENSG00000099985.4	OSM	0.698789	7.58309	26.6497	2.43887e-07
ENSG00000225422.4	RBMS1P1	0.697314	1.34918	24.7732	6.44888e-07
ENSG00000139734.18	DIAPH3	0.696085	-1.10472	22.248	2.39613e-06
ENSG00000127564.17	PKMYT1	0.694328	2.3942	31.5671	1.92671e-08
ENSG00000249042.5		0.692092	-1.18036	23.1557	1.49396e-06
ENSG00000203721.6	LINC00862	0.687049	-1.87542	23.1839	1.47222e-06
ENSG00000077984.6	CST7	0.686397	8.07968	27.8154	1.33459e-07
ENSG00000102554.14	KLF5	0.686268	5.6456	37.069	1.14022e-09
ENSG00000235169.8	SMIM1	0.683769	0.966605	23.4107	1.30849e-06
ENSG00000100024.14	UPB1	0.680458	3.60862	30.8516	2.78534e-08
ENSG00000161921.15	CXCL16	0.678287	6.97906	46.5582	8.89355e-12
ENSG00000280167.1		0.674389	-2.46063	25.4114	4.6318e-07
ENSG00000134686.18	PHC2	0.674356	8.67815	54.5817	1.49114e-13
ENSG00000051341.14	POLQ	0.673811	-0.301318	23.8445	1.04437e-06
ENSG00000214456.8	PLIN5	0.672894	4.68768	30.3014	3.69861e-08
ENSG00000158402.20	CDC25C	0.672621	-1.85036	25.4917	4.44297e-07
ENSG00000113368.12	LMNB1	0.672135	5.95772	35.4196	2.65798e-09
ENSG00000228804.5		0.669198	-1.69565	22.3527	2.26897e-06
ENSG00000135476.11	ESPL1	0.665343	1.32468	39.4001	3.45282e-10
ENSG00000132965.9	ALOX5AP	0.660638	8.21959	41.3641	1.26357e-10
ENSG00000140044.13	JDP2	0.658195	6.75926	46.0341	1.16211e-11
ENSG00000108582.12	CPD	0.656078	7.68722	49.7219	1.77155e-12
ENSG00000164626.9	KCNK5	0.654967	3.20823	24.9502	5.88318e-07
ENSG00000166523.7	CLEC4E	0.652548	6.77183	23.333	1.36241e-06
ENSG00000137962.13	ARHGAP29	0.648186	-0.676036	23.7609	1.09079e-06
ENSG00000111665.11	CDCA3	0.648132	0.151562	22.6786	1.91492e-06
ENSG00000251161.3		0.646491	0.244639	46.6477	8.49684e-12
ENSG00000121797.10	CCRL2	0.644324	2.22137	34.8089	3.63703e-09
ENSG00000176788.9	BASP1	0.639917	9.06022	28.5159	9.29329e-08
ENSG00000134755.16	DSC2	0.636789	4.41453	22.8701	1.73328e-06
ENSG00000163220.11	S100A9	0.636695	13.2943	37.9039	7.43161e-10
ENSG00000141232.5	TOB1	0.633029	7.93227	30.5951	3.17891e-08
ENSG00000140379.8	BCL2A1	0.632544	8.81653	35.6393	2.37444e-09
ENSG00000158882.15	TOMM40L	0.632097	4.96589	40.3551	2.11751e-10
ENSG00000119698.12	PPP4R4	0.627139	-1.95139	22.7829	1.81375e-06
ENSG00000183696.14	UPP1	0.621796	7.26609	42.4771	7.15142e-11
ENSG00000172216.5	CEBPB	0.620824	10.9667	51.5481	6.98653e-13
ENSG00000082014.16	SMARCD3	0.616106	6.58674	60.8224	6.24619e-15
ENSG00000018280.17	SLC11A1	0.615656	9.2974	28.7718	8.1429e-08
ENSG00000221869.4	CEBPD	0.612959	8.00829	32.7755	1.03442e-08
ENSG00000256235.2	SMIM3	0.609906	5.79588	36.1958	1.78455e-09
ENSG00000179165.11	PXT1	0.609082	-1.54035	33.3463	7.71232e-09
ENSG00000105835.12	NAMPT	0.608394	10.9057	41.2126	1.36542e-10
ENSG00000143476.18	DTL	0.607535	1.0381	22.9229	1.68634e-06
ENSG00000197753.10	LHFPL5	0.607278	3.19155	29.3092	6.17016e-08
ENSG00000277449.1	CEBPB-AS1	0.606826	1.0285	47.6214	5.17e-12
ENSG00000143545.8	RAB13	0.605084	3.73686	34.3337	4.64277e-09
ENSG00000184005.11	ST6GALNAC3	0.600266	1.20611	25.0852	5.48512e-07
ENSG00000225062.1	CATIP-AS1	0.597925	0.118742	31.78	1.72663e-08
ENSG00000151952.16	TMEM132D	0.59607	0.309252	29.4158	5.83983e-08
ENSG00000229644.6	NAMPTP1	0.593252	6.62018	29.4499	5.73815e-08
ENSG00000163171.7	CDC42EP3	0.591263	8.49261	45.541	1.4948e-11
ENSG00000182885.17	ADGRG3	0.590461	8.23666	27.9809	1.22518e-07
ENSG00000177191.2	B3GNT8	0.589482	4.90828	28.022	1.19944e-07
ENSG00000169122.11	FAM110B	0.58065	0.791649	23.8454	1.04392e-06
ENSG00000137462.7	TLR2	0.580537	7.8426	40.3655	2.1063e-10
ENSG00000178719.17	GRINA	0.578766	9.15298	44.7631	2.22378e-11
ENSG00000259704.1		0.576656	0.220411	25.1445	5.31924e-07
ENSG00000147454.14	SLC25A37	0.575816	9.52476	38.8862	4.49249e-10
ENSG00000132825.7	PPP1R3D	0.565178	3.48387	23.7829	1.07834e-06
ENSG00000269374.1		0.561187	1.11531	34.9096	3.45375e-09
ENSG00000070404.10	FSTL3	0.560995	3.07429	24.4017	7.81978e-07
ENSG00000116991.10	SIPA1L2	0.560493	5.5429	26.0485	3.32952e-07
ENSG00000144893.12	MED12L	0.555845	1.22147	24.7669	6.46974e-07
ENSG00000085840.13	ORC1	0.554953	1.25623	22.4275	2.18225e-06
ENSG00000118503.15	TNFAIP3	0.554238	11.6556	30.7115	2.99386e-08
ENSG00000167900.12	TK1	0.552644	2.9098	26.1639	3.13629e-07
ENSG00000159339.13	PADI4	0.550058	7.33074	24.213	8.62488e-07
ENSG00000253276.3	CCDC71L	0.548521	6.12085	31.5234	1.97049e-08
ENSG00000155926.14	SLA	0.547775	7.38183	31.8957	1.62681e-08
ENSG00000062282.15	DGAT2	0.547601	6.75265	26.9808	2.05488e-07
ENSG00000100504.17	PYGL	0.54388	7.89454	24.5513	7.2357e-07
ENSG00000158428.4	CATIP	0.543407	0.976559	41.653	1.08995e-10
ENSG00000159374.17	M1AP	0.542475	0.409517	23.3837	1.32695e-06
ENSG00000075218.19	GTSE1	0.541069	0.361137	24.3537	8.01708e-07
ENSG00000021355.13	SERPINB1	0.540827	7.74912	51.5541	6.96521e-13
ENSG00000099860.9	GADD45B	0.540375	10.1798	27.8833	1.28857e-07
ENSG00000116273.6	PHF13	0.535483	4.49269	40.2167	2.27302e-10
ENSG00000185499.16	MUC1	0.534749	1.45338	32.6486	1.10416e-08
ENSG00000104320.13	NBN	0.534262	6.53083	23.3059	1.38174e-06
ENSG00000103569.9	AQP9	0.529867	8.84555	24.6227	6.9725e-07
ENSG00000182541.18	LIMK2	0.528453	8.45494	25.779	3.8283e-07
ENSG00000145428.14	RNF175	0.52803	2.30841	31.9967	1.54435e-08
ENSG00000158470.5	B4GALT5	0.526506	7.01509	39.1714	3.88175e-10
ENSG00000143797.12	MBOAT2	0.525107	4.82142	36.7395	1.35015e-09
ENSG00000027697.14	IFNGR1	0.52454	6.90523	30.1839	3.92948e-08
ENSG00000187837.3	H1-2	0.522823	5.94112	26.0921	3.25511e-07
ENSG00000142657.21	PGD	0.515538	8.65891	42.2094	8.20049e-11
ENSG00000115271.11	GCA	0.515432	7.07531	22.2668	2.37274e-06
ENSG00000112062.10	MAPK14	0.515208	6.77539	30.245	3.8077e-08
ENSG00000115165.10	CYTIP	0.513641	7.51997	34.4824	4.30126e-09
ENSG00000072682.18	P4HA2	0.511315	-0.50989	22.4161	2.19526e-06
ENSG00000171051.8	FPR1	0.511067	9.72346	23.3814	1.32854e-06
ENSG00000107372.13	ZFAND5	0.50933	8.21747	45.5504	1.48761e-11
ENSG00000134627.12	PIWIL4	0.507434	3.25076	36.3261	1.66917e-09
ENSG00000109466.14	KLHL2	0.505732	5.60874	32.5237	1.17746e-08
ENSG00000165030.4	NFIL3	0.504673	8.1844	33.5085	7.09528e-09
ENSG00000169826.8	CSGALNACT2	0.501464	7.23849	36.5597	1.48063e-09
ENSG00000100644.17	HIF1A	0.49865	8.97657	29.184	6.58217e-08
ENSG00000108932.12	SLC16A6	0.498428	3.92348	38.436	5.65795e-10
ENSG00000085117.12	CD82	0.497071	7.39516	32.1062	1.45971e-08
ENSG00000277969.1		0.495906	4.43923	24.024	9.51422e-07
ENSG00000115956.10	PLEK	0.494876	10.2137	42.8732	5.84043e-11
ENSG00000197903.7	H2BC12	0.491675	5.06254	32.0986	1.46541e-08
ENSG00000132646.11	PCNA	0.49075	3.80723	23.0549	1.57438e-06
ENSG00000198915.11	RASGEF1A	0.490081	3.35235	29.966	4.3968e-08
ENSG00000173890.17	GPR160	0.487441	4.74535	35.3349	2.77618e-09
ENSG00000137312.15	FLOT1	0.487293	8.65813	45.1897	1.78839e-11
ENSG00000087157.19	PGS1	0.485635	6.81857	28.9647	7.37083e-08
ENSG00000173744.17	AGFG1	0.484892	6.44317	31.7571	1.74709e-08
ENSG00000164104.11	HMGB2	0.484278	7.56912	33.5192	7.05647e-09
ENSG00000159128.14	IFNGR2	0.48329	8.14836	36.2853	1.70447e-09
ENSG00000084070.12	SMAP2	0.481455	9.47523	25.0532	5.57696e-07
ENSG00000276900.1		0.479702	3.69219	26.0699	3.29286e-07
ENSG00000182487.12	NCF1B	0.461609	8.39386	24.0323	9.47336e-07
ENSG00000116679.16	IVNS1ABP	0.458872	7.80122	26.8009	2.25532e-07
ENSG00000162702.8	ZNF281	0.455282	6.59413	42.0684	8.81362e-11
ENSG00000101255.11	TRIB3	0.453173	3.61624	23.5535	1.21491e-06
ENSG00000121316.11	PLBD1	0.451129	7.90607	33.5463	6.95881e-09
ENSG00000135821.18	GLUL	0.444449	9.83186	32.6231	1.11875e-08
ENSG00000133874.2	RNF122	0.440062	3.87993	35.3562	2.74595e-09
ENSG00000170385.10	SLC30A1	0.435357	5.63362	24.0774	9.25398e-07
ENSG00000137575.12	SDCBP	0.432324	8.19714	40.143	2.36031e-10
ENSG00000085063.16	CD59	0.426808	5.74367	24.8617	6.1594e-07
ENSG00000196371.3	FUT4	0.424792	6.32313	29.2576	6.33661e-08
ENSG00000054523.17	KIF1B	0.424396	5.7524	30.6627	3.07011e-08
ENSG00000114270.17	COL7A1	0.424324	2.30263	25.8893	3.61561e-07
ENSG00000173334.4	TRIB1	0.423793	8.78448	25.1467	5.31311e-07
ENSG00000267607.1		0.423683	2.49406	24.7885	6.39791e-07
ENSG00000213722.9	DDAH2	0.42321	5.91175	22.9214	1.68762e-06
ENSG00000122862.5	SRGN	0.421209	10.972	35.882	2.09633e-09
ENSG00000110721.12	CHKA	0.419363	5.22984	28.5667	9.05247e-08
ENSG00000101384.12	JAG1	0.417719	3.33701	30.9042	2.71089e-08
ENSG00000146094.14	DOK3	0.416417	8.07679	22.7116	1.88228e-06
ENSG00000213714.1	FAM209B	0.415468	1.13113	23.6252	1.17046e-06
ENSG00000133805.15	AMPD3	0.413666	4.8824	23.8261	1.05443e-06
ENSG00000075399.14	VPS9D1	0.405367	6.21038	28.331	1.02248e-07
ENSG00000097033.14	SH3GLB1	0.404019	7.30062	28.9196	7.54452e-08
ENSG00000117298.16	ECE1	0.40346	8.70509	35.4913	2.56198e-09
ENSG00000148175.12	STOM	0.396322	6.12371	25.2735	4.97504e-07
ENSG00000135404.11	CD63	0.395071	8.93512	45.0529	1.91779e-11
ENSG00000185955.5	C7orf61	0.392889	2.03751	25.7801	3.82616e-07
ENSG00000127824.14	TUBA4A	0.385286	8.25776	31.7079	1.79196e-08
ENSG00000150403.18	TMCO3	0.379359	5.73332	28.9378	7.47409e-08
ENSG00000140332.15	TLE3	0.377794	9.65636	25.7157	3.95586e-07
ENSG00000123080.11	CDKN2C	0.376532	2.90423	29.4846	5.63624e-08
ENSG00000102543.14	CDADC1	0.376181	3.53686	32.0221	1.52431e-08
ENSG00000034152.18	MAP2K3	0.372412	8.57564	25.8364	3.71616e-07
ENSG00000022840.16	RNF10	0.370596	8.55964	29.0983	6.8797e-08
ENSG00000160410.15	SHKBP1	0.369339	8.61689	35.8529	2.1279e-09
ENSG00000112312.10	GMNN	0.368767	1.66872	25.0553	5.57097e-07
ENSG00000148154.10	UGCG	0.368339	4.91404	24.5648	7.18538e-07
ENSG00000205269.6	TMEM170B	0.36826	5.98477	28.4507	9.61169e-08
ENSG00000196352.15	CD55	0.365964	7.729	26.9608	2.07623e-07
ENSG00000004660.14	CAMKK1	0.362765	4.72757	23.5889	1.19275e-06
ENSG00000145901.15	TNIP1	0.361828	9.12048	24.2558	8.43539e-07
ENSG00000197818.11	SLC9A8	0.350787	6.39552	33.5029	7.11576e-09
ENSG00000143622.11	RIT1	0.344527	7.40567	25.9926	3.42727e-07
ENSG00000168297.15	PXK	0.343873	5.28633	25.7149	3.95761e-07
ENSG00000025039.14	RRAGD	0.338953	4.57638	39.6498	3.0383e-10
ENSG00000070540.13	WIPI1	0.337612	4.44131	31.5699	1.92384e-08
ENSG00000163605.14	PPP4R2	0.335254	6.15703	26.8372	2.21339e-07
ENSG00000177105.10	RHOG	0.33244	8.96211	28.1288	1.13506e-07
ENSG00000143771.12	CNIH4	0.331252	4.36534	24.1566	8.88132e-07
ENSG00000043462.12	LCP2	0.330511	8.47675	24.7722	6.45219e-07
ENSG00000103005.11	USB1	0.330088	7.00246	26.999	2.03561e-07
ENSG00000139112.11	GABARAPL1	0.330013	7.97221	33.0001	9.21534e-09
ENSG00000136810.13	TXN	0.324182	6.15471	26.2609	2.98263e-07
ENSG00000198858.10	R3HDM4	0.318771	9.36642	29.3822	5.94208e-08
ENSG00000107738.20	VSIR	0.31806	10.602	27.6322	1.46715e-07
ENSG00000165886.5	UBTD1	0.313348	4.89922	29.4936	5.61007e-08
ENSG00000153487.12	ING1	0.311585	5.35377	26.9302	2.10934e-07
ENSG00000198053.11	SIRPA	0.311403	8.0486	24.8391	6.232e-07
ENSG00000035862.12	TIMP2	0.311041	7.48755	31.3118	2.19742e-08
ENSG00000119048.7	UBE2B	0.310822	6.58174	24.2812	8.32478e-07
ENSG00000168374.11	ARF4	0.310196	6.17231	22.9045	1.70251e-06
ENSG00000217128.12	FNIP1	0.307847	5.58952	22.9385	1.67266e-06
ENSG00000100330.15	MTMR3	0.305301	7.31092	29.778	4.84457e-08
ENSG00000146112.12	PPP1R18	0.304051	9.51562	31.3114	2.19784e-08
ENSG00000066336.11	SPI1	0.302817	10.4727	24.7258	6.60921e-07
ENSG00000111679.17	PTPN6	0.301615	8.71149	36.2464	1.73878e-09
ENSG00000140350.15	ANP32A	0.298192	7.94026	23.5587	1.21162e-06
ENSG00000143815.15	LBR	0.294359	6.22314	28.6275	8.77285e-08
ENSG00000159346.13	ADIPOR1	0.29372	7.63941	36.4337	1.57949e-09
ENSG00000074319.13	TSG101	0.291321	4.81425	31.8442	1.6705e-08
ENSG00000136560.13	TANK	0.286595	5.8815	22.6895	1.90409e-06
ENSG00000182117.5	NOP10	0.277361	6.42495	26.427	2.73687e-07
ENSG00000164713.9	BRI3	0.275958	8.67408	31.0161	2.55897e-08
ENSG00000143862.8	ARL8A	0.272845	7.60784	26.3799	2.80439e-07
ENSG00000140564.12	FURIN	0.270533	8.56537	24.694	6.71922e-07
ENSG00000120265.17	PCMT1	0.263369	5.13649	22.2894	2.345e-06
ENSG00000129696.12	TTI2	0.262468	2.05471	24.6439	6.89623e-07
ENSG00000198833.7	UBE2J1	0.260052	7.99662	23.0256	1.59858e-06
ENSG00000101152.11	DNAJC5	0.254874	6.62743	29.6697	5.12289e-08
ENSG00000111640.15	GAPDH	0.247857	10.7845	22.2598	2.38142e-06
ENSG00000168461.13	RAB31	0.241338	7.07689	23.4568	1.27752e-06
ENSG00000174021.11	GNG5	0.240854	6.71895	26.8522	2.19626e-07
ENSG00000149781.12	FERMT3	0.232193	8.75932	22.3853	2.23074e-06
ENSG00000104763.19	ASAH1	0.232144	8.15415	22.4767	2.12704e-06
ENSG00000185262.9	UBALD2	0.23112	9.27264	24.2186	8.59979e-07
ENSG00000169564.6	PCBP1	0.230949	9.41187	40.6964	1.77818e-10
ENSG00000107341.5	UBE2R2	0.223726	7.71167	24.0984	9.15376e-07
ENSG00000075785.12	RAB7A	0.215996	8.16605	24.8352	6.24454e-07
ENSG00000163812.14	ZDHHC3	0.212967	6.4644	24.5193	7.35692e-07
ENSG00000131100.13	ATP6V1E1	0.200825	6.03122	24.9725	5.81553e-07
ENSG00000101084.18	RAB5IF	0.197816	8.26247	22.4823	2.12084e-06
ENSG00000125734.15	GPR108	0.18877	6.54505	22.5198	2.0799e-06
ENSG00000156639.12	ZFAND3	0.159317	7.24946	26.0377	3.34821e-07

## Sheet: Supplementary Data 5
gene_id	gene_name	logFC	logCPM	LR	PValue
ENSG00000172828.13	CES3	-1.31437	-0.837413	29.479	5.65254e-08
ENSG00000184709.7	LRRC26	-1.30843	-1.95762	26.4623	2.68729e-07
ENSG00000116031.9	CD207	-1.26678	-2.83035	29.4932	5.61125e-08
ENSG00000205500.8	MAPRE3-AS1	-1.14838	-2.97527	46.5642	8.86661e-12
ENSG00000177590.7	GIMAP3P	-1.14831	-2.68659	23.3002	1.38584e-06
ENSG00000163687.13	DNASE1L3	-1.08661	-1.19982	34.0648	5.3307e-09
ENSG00000183691.4	NOG	-1.06004	0.351729	23.0614	1.56907e-06
ENSG00000250659.2		-1.0582	-2.08035	49.6015	1.88365e-12
ENSG00000110881.11	ASIC1	-1.03395	-1.21544	36.2327	1.75108e-09
ENSG00000091129.20	NRCAM	-1.0169	-1.1018	32.2519	1.35426e-08
ENSG00000070031.4	SCT	-0.994855	-1.54357	27.5399	1.53888e-07
ENSG00000239961.3	LILRA4	-0.985631	1.41934	28.513	9.30726e-08
ENSG00000161681.15	SHANK1	-0.981037	-1.39601	25.7634	3.85937e-07
ENSG00000070915.9	SLC12A3	-0.963958	-1.99962	28.3188	1.02894e-07
ENSG00000144290.17	SLC4A10	-0.963349	-0.270993	25.32	4.85643e-07
ENSG00000205838.14	TTC23L	-0.949156	-3.11371	32.5456	1.16427e-08
ENSG00000114923.17	SLC4A3	-0.945863	0.351227	27.222	1.81384e-07
ENSG00000231697.3	NANOGP5	-0.939465	-2.71558	45.2338	1.74864e-11
ENSG00000230612.3		-0.924987	-3.28458	29.8239	4.73116e-08
ENSG00000225080.1	PFN1P4	-0.922514	-3.10822	31.7942	1.714e-08
ENSG00000211720.3	TRBV11-1	-0.919789	-2.92748	28.2619	1.05959e-07
ENSG00000168913.7	ENHO	-0.917818	0.864519	22.4143	2.19737e-06
ENSG00000185689.16	C6orf201	-0.905553	-2.79411	27.8087	1.33923e-07
ENSG00000272323.1	TTC23L-AS1	-0.893377	-3.19408	29.6144	5.27118e-08
ENSG00000182580.3	EPHB3	-0.893099	-0.772881	27.667	1.44101e-07
ENSG00000169855.20	ROBO1	-0.884674	-1.47715	34.6688	3.90855e-09
ENSG00000226423.1		-0.875963	-2.35433	32.7967	1.02316e-08
ENSG00000132514.13	CLEC10A	-0.875554	4.00099	34.8542	3.55337e-09
ENSG00000135960.10	EDAR	-0.874798	0.438541	33.1206	8.6614e-09
ENSG00000107282.8	APBA1	-0.874736	-0.939401	32.2059	1.3867e-08
ENSG00000267529.3		-0.868128	-2.26481	34.4767	4.31373e-09
ENSG00000105855.10	ITGB8	-0.866992	-0.780856	24.0629	9.32398e-07
ENSG00000176920.12	FUT2	-0.860241	-2.17097	35.0462	3.21971e-09
ENSG00000166428.13	PLD4	-0.859316	4.03858	28.5481	9.14015e-08
ENSG00000197308.9	GATA3-AS1	-0.854423	-2.17829	24.9444	5.90066e-07
ENSG00000158481.13	CD1C	-0.852311	2.57724	27.7224	1.40033e-07
ENSG00000204060.7	FOXO6	-0.847313	0.503772	58.675	1.8599e-14
ENSG00000183780.13	SLC35F3	-0.846026	-1.58649	27.237	1.79985e-07
ENSG00000135549.15	PKIB	-0.843261	-2.60792	22.8222	1.77704e-06
ENSG00000163520.14	FBLN2	-0.842234	0.795999	31.6084	1.8861e-08
ENSG00000249667.1	LINC01259	-0.840857	-2.10947	26.8704	2.17563e-07
ENSG00000228157.4		-0.829682	-0.727618	22.934	1.67663e-06
ENSG00000036530.8	CYP46A1	-0.82924	-2.21738	26.4152	2.75368e-07
ENSG00000264635.1		-0.826462	-2.6901	22.2385	2.40799e-06
ENSG00000037280.16	FLT4	-0.822475	1.09778	36.0188	1.95426e-09
ENSG00000280560.1	LINC01374	-0.821857	-3.08585	25.0225	5.66644e-07
ENSG00000116983.13	HPCAL4	-0.820769	2.60676	32.3013	1.32022e-08
ENSG00000164114.19	MAP9	-0.820721	2.25194	35.3504	2.7541e-09
ENSG00000267128.1	RNF157-AS1	-0.81974	-2.269	33.3239	7.80181e-09
ENSG00000269086.2		-0.817381	-0.632274	30.4334	3.45526e-08
ENSG00000263499.1		-0.816868	-3.24815	25.0466	5.59613e-07
ENSG00000262292.2	GRAPLDR	-0.816588	-2.11094	25.5398	4.33358e-07
ENSG00000111249.14	CUX2	-0.812989	-0.997947	32.7798	1.03213e-08
ENSG00000187867.8	PALM3	-0.808883	-2.38933	32.9064	9.67068e-09
ENSG00000275395.5	FCGBP	-0.806039	4.18803	29.1297	6.76925e-08
ENSG00000211750.2	TRBV24-1	-0.799295	-1.40425	23.1482	1.49982e-06
ENSG00000259709.1		-0.794924	-2.20013	28.9619	7.38164e-08
ENSG00000100167.20	SEPTIN3	-0.78556	-2.02296	36.1856	1.79393e-09
ENSG00000248671.7	ALG1L9P	-0.783676	-2.67723	32.4895	1.1984e-08
ENSG00000244371.2	PFN1P8	-0.779833	-2.07973	25.2834	4.94951e-07
ENSG00000161381.14	PLXDC1	-0.778255	2.79765	29.1778	6.60323e-08
ENSG00000237286.1	CARD11-AS1	-0.777008	-2.05592	22.368	2.25098e-06
ENSG00000090659.18	CD209	-0.762434	-0.790604	27.938	1.25268e-07
ENSG00000174370.9	C11orf45	-0.761691	-1.78854	26.3617	2.83101e-07
ENSG00000259073.1	FOXN3-AS2	-0.760839	-2.01547	29.6438	5.19184e-08
ENSG00000177875.4	CCDC184	-0.760328	1.6335	25.6446	4.10445e-07
ENSG00000182376.2		-0.754707	-2.7554	27.6492	1.45428e-07
ENSG00000171217.5	CLDN20	-0.751788	-2.65256	27.1853	1.84859e-07
ENSG00000165695.9	AK8	-0.750853	-1.93097	29.6862	5.07945e-08
ENSG00000257941.1		-0.749276	-1.57183	32.277	1.33687e-08
ENSG00000036672.16	USP2	-0.745009	0.73146	35.5474	2.48919e-09
ENSG00000283297.1	TEX52	-0.744746	-1.96198	27.7436	1.38506e-07
ENSG00000260807.6	CEROX1	-0.74119	2.46024	25.1005	5.44197e-07
ENSG00000245164.7	LINC00861	-0.738138	4.3742	24.2429	8.49206e-07
ENSG00000163492.15	CCDC141	-0.736222	0.837831	34.7891	3.67416e-09
ENSG00000270903.1	HNRNPA3P9	-0.73513	-2.99707	23.7621	1.0901e-06
ENSG00000255733.5	IFNG-AS1	-0.733039	-1.27593	23.0353	1.59051e-06
ENSG00000171101.13	SIGLEC17P	-0.732954	1.56106	25.0773	5.50786e-07
ENSG00000189152.10	GRAPL	-0.731599	-0.0361543	26.5513	2.56629e-07
ENSG00000279825.1		-0.731153	0.584395	31.2624	2.25405e-08
ENSG00000142173.15	COL6A2	-0.730524	5.19403	23.6791	1.13813e-06
ENSG00000267702.1		-0.728809	-0.801465	51.9257	5.76417e-13
ENSG00000124942.14	AHNAK	-0.724326	10.8578	46.6553	8.46372e-12
ENSG00000166068.13	SPRED1	-0.724086	0.405498	27.5744	1.51164e-07
ENSG00000121653.11	MAPK8IP1	-0.720575	4.11449	37.0679	1.14089e-09
ENSG00000141934.10	PLPP2	-0.719851	-1.22466	26.0476	3.33097e-07
ENSG00000100276.10	RASL10A	-0.718508	-0.877513	39.181	3.86277e-10
ENSG00000237940.3	LINC01238	-0.716961	0.160518	28.9729	7.33966e-08
ENSG00000197880.8	MDS2	-0.713107	-1.23683	24.253	8.44766e-07
ENSG00000112394.17	SLC16A10	-0.711065	-0.0512539	25.073	5.5199e-07
ENSG00000211795.3	TRAV8-6	-0.710303	-1.42009	27.3234	1.72118e-07
ENSG00000005513.10	SOX8	-0.709847	-0.73942	23.549	1.21773e-06
ENSG00000226849.1		-0.708708	-0.373951	25.2377	5.06813e-07
ENSG00000254166.2	CASC19	-0.701264	-2.00512	23.098	1.53951e-06
ENSG00000229020.4	AKR7A2P1	-0.700758	-2.61384	22.4329	2.17613e-06
ENSG00000081923.13	ATP8B1	-0.699004	-1.75251	33.1374	8.58725e-09
ENSG00000256981.1		-0.698357	-2.91686	24.1906	8.72571e-07
ENSG00000255498.1		-0.69809	1.53578	32.1247	1.44584e-08
ENSG00000214279.13	SCART1	-0.697449	1.63839	24.97	5.82297e-07
ENSG00000259363.5		-0.695253	-1.08385	24.1276	9.01569e-07
ENSG00000272143.1	FGF14-AS2	-0.69468	-2.46888	26.1335	3.18614e-07
ENSG00000105426.16	PTPRS	-0.693804	1.73827	37.3925	9.65951e-10
ENSG00000260719.1		-0.692623	1.49167	49.5132	1.9704e-12
ENSG00000253667.2		-0.689799	-1.84382	30.6799	3.04296e-08
ENSG00000268154.2	Metazoa_SRP	-0.689033	-0.300234	33.4977	7.13499e-09
ENSG00000275342.4	PRAG1	-0.685503	2.14783	30.9866	2.59822e-08
ENSG00000261150.2	EPPK1	-0.682289	0.607061	25.8874	3.61922e-07
ENSG00000188227.13	ZNF793	-0.681889	-0.169634	27.7906	1.3518e-07
ENSG00000109684.15	CLNK	-0.681505	-1.67972	22.4727	2.13151e-06
ENSG00000271938.1		-0.678645	-1.97312	30.0557	4.19805e-08
ENSG00000265474.1		-0.676418	-0.162315	23.6871	1.13341e-06
ENSG00000272529.1		-0.676115	-0.926646	31.5472	1.94653e-08
ENSG00000138193.15	PLCE1	-0.675755	-0.846795	29.0657	6.99633e-08
ENSG00000246898.1	LINC00920	-0.675382	-1.1144	24.4286	7.71139e-07
ENSG00000264663.1	KRT8P34	-0.674768	-2.07596	22.1815	2.4805e-06
ENSG00000182809.10	CRIP2	-0.671856	3.57827	24.8601	6.16457e-07
ENSG00000154134.15	ROBO3	-0.670935	1.81811	32.0558	1.49807e-08
ENSG00000233478.1		-0.669819	-1.3026	29.3692	5.98199e-08
ENSG00000272498.1		-0.669604	-1.66688	25.7894	3.8078e-07
ENSG00000274105.1		-0.668317	-2.44218	24.8621	6.15818e-07
ENSG00000246223.8	LINC01550	-0.668137	0.878792	26.8	2.25633e-07
ENSG00000280237.3		-0.667975	0.687889	22.3462	2.27668e-06
ENSG00000187862.11	TTC24	-0.667715	0.535162	26.0668	3.29801e-07
ENSG00000198838.13	RYR3	-0.667552	-0.950377	23.339	1.35819e-06
ENSG00000267136.1		-0.667034	-1.60945	30.4166	3.48536e-08
ENSG00000136848.17	DAB2IP	-0.665657	-0.701843	24.7409	6.5577e-07
ENSG00000154358.20	OBSCN	-0.665615	5.15066	30.6896	3.02783e-08
ENSG00000088881.20	EBF4	-0.661984	1.2156	22.2845	2.351e-06
ENSG00000100154.14	TTC28	-0.660865	0.397935	42.9131	5.72259e-11
ENSG00000144061.12	NPHP1	-0.660823	-2.39666	24.507	7.40404e-07
ENSG00000151623.15	NR3C2	-0.658262	2.32232	29.2466	6.37273e-08
ENSG00000148680.16	HTR7	-0.657193	-0.188344	24.5154	7.37202e-07
ENSG00000260751.2		-0.656103	-1.76403	25.2516	5.03177e-07
ENSG00000251194.2		-0.65549	-0.772984	37.3031	1.01126e-09
ENSG00000174292.12	TNK1	-0.653908	1.29015	29.6759	5.1065e-08
ENSG00000215156.5		-0.65354	-0.441354	25.1745	5.23705e-07
ENSG00000175899.14	A2M	-0.653276	-0.670537	26.3118	2.90503e-07
ENSG00000135423.13	GLS2	-0.652995	-1.36933	22.2377	2.40901e-06
ENSG00000278864.1		-0.651001	-0.935226	25.2634	5.0011e-07
ENSG00000062524.16	LTK	-0.649949	2.75135	24.9681	5.8287e-07
ENSG00000262312.2		-0.649569	0.908264	23.961	9.83071e-07
ENSG00000143167.12	GPA33	-0.648478	1.08774	28.9418	7.45863e-08
ENSG00000170485.17	NPAS2	-0.647513	-0.0413501	24.8709	6.13013e-07
ENSG00000144218.18	AFF3	-0.646032	3.69814	23.8467	1.04322e-06
ENSG00000116652.6	DLEU2L	-0.645737	-1.4683	28.1003	1.15189e-07
ENSG00000226721.2	EEF1DP2	-0.645719	-1.26424	23.6429	1.15973e-06
ENSG00000234663.6	LINC01934	-0.645279	0.342224	24.5901	7.09156e-07
ENSG00000136111.13	TBC1D4	-0.644175	3.5489	27.7544	1.37733e-07
ENSG00000187240.15	DYNC2H1	-0.642984	0.231577	30.1064	4.08975e-08
ENSG00000165795.23	NDRG2	-0.642013	2.41152	28.8513	7.8153e-08
ENSG00000279412.1		-0.641316	-0.813151	43.6623	3.90215e-11
ENSG00000280037.1		-0.640231	-2.89831	22.7688	1.82711e-06
ENSG00000174326.11	SLC16A11	-0.639869	-0.432248	25.9678	3.4716e-07
ENSG00000259326.1		-0.638738	-1.57816	23.8259	1.05452e-06
ENSG00000138795.10	LEF1	-0.63668	4.83531	28.5444	9.15754e-08
ENSG00000241217.3	RN7SL809P	-0.636231	-2.40886	23.8152	1.06042e-06
ENSG00000228956.8	SATB1-AS1	-0.634493	1.20296	29.2546	6.34668e-08
ENSG00000223704.1	LINC01422	-0.634445	-0.102262	31.3696	2.13296e-08
ENSG00000205041.1		-0.632544	-1.0536	28.7203	8.36216e-08
ENSG00000117643.14	MAN1C1	-0.632361	3.22067	34.1096	5.20943e-09
ENSG00000234773.7		-0.632229	-1.47346	28.3405	1.01744e-07
ENSG00000120915.13	EPHX2	-0.62833	2.35169	26.8903	2.1534e-07
ENSG00000276710.4	CSPG4P10	-0.627858	-0.453457	22.7496	1.84544e-06
ENSG00000233010.1	RPEP4	-0.627125	-3.02808	22.5687	2.02766e-06
ENSG00000270392.2	PFN1P2	-0.626518	-0.70807	30.4692	3.39206e-08
ENSG00000065717.15	TLE2	-0.626412	2.36362	25.6237	4.14909e-07
ENSG00000279495.1		-0.624946	-0.386439	41.1401	1.41698e-10
ENSG00000142920.17	AZIN2	-0.622918	0.542049	32.3315	1.29987e-08
ENSG00000181619.11	GPR135	-0.622879	-0.600869	33.5259	7.03196e-09
ENSG00000279880.1		-0.622785	-1.61664	30.351	3.60527e-08
ENSG00000167769.4	ACER1	-0.622627	-2.34203	22.791	1.80608e-06
ENSG00000114739.14	ACVR2B	-0.619911	0.864135	27.7665	1.36879e-07
ENSG00000219085.1	NPM1P37	-0.619243	-1.1607	38.3033	6.05592e-10
ENSG00000241549.8	GUSBP2	-0.618475	-1.10278	22.9267	1.68295e-06
ENSG00000274897.3		-0.617721	-0.308195	38.583	5.24731e-10
ENSG00000118156.12	ZNF541	-0.616007	-1.57724	24.2124	8.62749e-07
ENSG00000270157.1		-0.615322	-0.440484	25.8079	3.7714e-07
ENSG00000175414.7	ARL10	-0.613212	1.34644	24.7511	6.52301e-07
ENSG00000204314.12	PRRT1	-0.612455	-0.683303	24.5029	7.41979e-07
ENSG00000129422.14	MTUS1	-0.612366	-0.530452	22.9009	1.70569e-06
ENSG00000075340.23	ADD2	-0.61215	1.86111	22.6887	1.90489e-06
ENSG00000230138.1	LINC02812	-0.611355	-1.07107	25.4252	4.59861e-07
ENSG00000241316.7	SUCLG2-AS1	-0.610734	-2.43963	24.6118	7.01199e-07
ENSG00000124243.17	BCAS4	-0.609821	3.01272	33.9387	5.6875e-09
ENSG00000197815.4		-0.609307	-0.27018	30.8051	2.85289e-08
ENSG00000196155.13	PLEKHG4	-0.609027	2.50725	27.2153	1.82013e-07
ENSG00000243431.1	RPL5P30	-0.608105	-2.69329	25.1279	5.36522e-07
ENSG00000136153.20	LMO7	-0.607716	1.86046	33.7476	6.27449e-09
ENSG00000279474.1		-0.606753	-1.35723	29.9117	4.5218e-08
ENSG00000159445.13	THEM4	-0.606232	3.1496	28.199	1.09459e-07
ENSG00000256806.5	C17orf100	-0.605748	0.664076	35.5274	2.51494e-09
ENSG00000186231.17	KLHL32	-0.604685	-1.69128	23.3025	1.38421e-06
ENSG00000258824.2		-0.603984	-2.31262	23.7249	1.11136e-06
ENSG00000181722.16	ZBTB20	-0.603928	3.99984	57.4886	3.39946e-14
ENSG00000255624.3	C10orf88B	-0.603862	-2.05143	22.2377	2.40896e-06
ENSG00000248015.7		-0.60339	0.552614	25.9878	3.43587e-07
ENSG00000259315.1	ACTG1P17	-0.602826	-1.57285	35.6284	2.38784e-09
ENSG00000163596.16	ICA1L	-0.601669	1.79286	32.869	9.8582e-09
ENSG00000081059.20	TCF7	-0.600806	6.74477	22.8795	1.72485e-06
ENSG00000106686.16	SPATA6L	-0.599976	-1.20287	28.4076	9.82768e-08
ENSG00000163995.20	ABLIM2	-0.599566	-0.575029	23.5153	1.23928e-06
ENSG00000267858.5	MZF1-AS1	-0.598926	3.61347	23.5464	1.21937e-06
ENSG00000259429.5	UBE2Q2P2	-0.59849	-1.57931	24.9683	5.82822e-07
ENSG00000213693.4	SEC14L1P1	-0.597335	0.31926	40.7586	1.72243e-10
ENSG00000142233.11	NTN5	-0.594661	-0.991328	23.5797	1.19848e-06
ENSG00000228274.3		-0.594453	-1.38585	29.3579	6.01716e-08
ENSG00000146021.15	KLHL3	-0.594145	1.61416	23.1113	1.52889e-06
ENSG00000196220.16	SRGAP3	-0.594074	0.141109	23.0728	1.55979e-06
ENSG00000164953.15	TMEM67	-0.592962	1.15814	36.1813	1.79783e-09
ENSG00000143882.12	ATP6V1C2	-0.592818	0.0529908	30.0173	4.282e-08
ENSG00000076351.13	SLC46A1	-0.592592	1.38879	28.2158	1.08517e-07
ENSG00000265749.5		-0.589259	-2.06978	23.2193	1.44537e-06
ENSG00000181652.19	ATG9B	-0.589113	1.08583	31.7292	1.77241e-08
ENSG00000113319.13	RASGRF2	-0.589066	2.65145	23.6075	1.18125e-06
ENSG00000155657.26	TTN	-0.5889	4.56836	47.2986	6.09565e-12
ENSG00000112182.15	BACH2	-0.588735	4.21499	24.8957	6.05171e-07
ENSG00000249661.1	TNRC18P1	-0.587968	-0.141528	23.8228	1.05622e-06
ENSG00000255468.7		-0.587159	-1.7027	23.5777	1.19967e-06
ENSG00000225636.1	HNRNPA3P15	-0.58674	-1.65372	24.089	9.19864e-07
ENSG00000155367.15	PPM1J	-0.586394	0.465158	29.9562	4.41916e-08
ENSG00000156299.13	TIAM1	-0.584503	4.27225	31.4261	2.07179e-08
ENSG00000070761.8	CFAP20	-0.584467	5.92693	33.0616	8.92845e-09
ENSG00000164037.16	SLC9B1	-0.584301	-2.11373	26.6569	2.42978e-07
ENSG00000259673.5	IQCH-AS1	-0.584139	0.417778	31.2531	2.26491e-08
ENSG00000232926.1		-0.584011	-1.70894	24.5413	7.27352e-07
ENSG00000171992.13	SYNPO	-0.583737	2.4071	22.3072	2.32329e-06
ENSG00000245498.6		-0.583553	-1.5243	30.2654	3.76786e-08
ENSG00000181894.15	ZNF329	-0.58296	2.94343	34.8111	3.63302e-09
ENSG00000285803.1		-0.582326	-1.72538	23.0054	1.61548e-06
ENSG00000136425.13	CIB2	-0.582114	-0.0413927	24.789	6.39628e-07
ENSG00000169992.10	NLGN2	-0.581997	1.97106	25.1542	5.29239e-07
ENSG00000197816.13	CCDC180	-0.581854	1.50704	24.6096	7.01999e-07
ENSG00000269837.1	IPO5P1	-0.581734	0.691959	28.8892	7.66388e-08
ENSG00000135622.13	SEMA4F	-0.58173	1.44611	27.1084	1.92361e-07
ENSG00000266904.5	LINC00663	-0.581574	-0.820945	26.245	3.00733e-07
ENSG00000271918.1		-0.580854	-1.05167	24.7557	6.50744e-07
ENSG00000158079.16	PTPDC1	-0.580771	0.541333	29.086	6.92345e-08
ENSG00000151240.17	DIP2C	-0.58073	0.373887	22.3356	2.28925e-06
ENSG00000274114.2	ALOX15P1	-0.577782	-0.299826	23.9343	9.9678e-07
ENSG00000166323.13	C11orf65	-0.577519	-0.849142	26.9897	2.04541e-07
ENSG00000236549.1	RPS27AP7	-0.577203	-1.93289	27.1758	1.85772e-07
ENSG00000249825.5	THBS4-AS1	-0.576589	-1.55933	29.5664	5.40346e-08
ENSG00000197457.10	STMN3	-0.575228	4.51	25.2346	5.07636e-07
ENSG00000269896.2		-0.575033	-0.468904	32.4217	1.24093e-08
ENSG00000184307.15	ZDHHC23	-0.574806	1.02374	31.7917	1.71626e-08
ENSG00000159899.14	NPR2	-0.572929	-0.640729	25.1568	5.28534e-07
ENSG00000271754.1		-0.572906	-0.473905	23.7003	1.12566e-06
ENSG00000186260.16	MRTFB	-0.572217	1.77199	29.2867	6.24232e-08
ENSG00000118412.12	CASP8AP2	-0.572179	3.47831	39.3712	3.5042e-10
ENSG00000236088.9	COX10-AS1	-0.571841	0.762202	27.8952	1.28067e-07
ENSG00000267342.1		-0.571166	-0.733407	25.257	5.01766e-07
ENSG00000272356.1		-0.570685	-1.11702	27.468	1.59717e-07
ENSG00000186020.13	ZNF529	-0.57041	2.81511	31.192	2.33731e-08
ENSG00000130545.16	CRB3	-0.570105	-0.5152	25.7774	3.8315e-07
ENSG00000154898.15	CCDC144CP	-0.56986	-1.36804	26.8186	2.23471e-07
ENSG00000204519.11	ZNF551	-0.56957	1.32602	30.613	3.14971e-08
ENSG00000120458.11	MSANTD2	-0.56956	1.22216	26.8304	2.22119e-07
ENSG00000125484.12	GTF3C4	-0.56933	4.89732	30.4358	3.45094e-08
ENSG00000180543.4	TSPYL5	-0.569185	0.706456	22.4333	2.17565e-06
ENSG00000214029.5	ZNF891	-0.569011	0.995987	29.7892	4.81665e-08
ENSG00000204176.13	SYT15	-0.568458	-1.17998	23.0671	1.56441e-06
ENSG00000185101.13	ANO9	-0.567616	4.56361	23.7814	1.07923e-06
ENSG00000266918.1		-0.567497	-0.0629294	27.0607	1.97165e-07
ENSG00000120896.13	SORBS3	-0.567457	4.63962	30.1208	4.05945e-08
ENSG00000214595.11	EML6	-0.566887	1.10826	25.1259	5.37053e-07
ENSG00000167600.14	CYP2S1	-0.566401	2.92543	22.2606	2.38036e-06
ENSG00000158122.12	PRXL2C	-0.566344	4.3848	33.5636	6.89702e-09
ENSG00000169991.11	IFFO2	-0.566329	7.49629	35.4091	2.67231e-09
ENSG00000274251.1		-0.56486	-2.31181	30.0749	4.15684e-08
ENSG00000185621.11	LMLN	-0.56353	0.977128	29.9592	4.41237e-08
ENSG00000141753.7	IGFBP4	-0.563269	1.19032	25.7531	3.88005e-07
ENSG00000248008.2	NRAV	-0.563177	-1.34914	22.2831	2.35274e-06
ENSG00000105808.17	RASA4	-0.562718	5.80879	23.7511	1.09634e-06
ENSG00000269653.1		-0.562695	-1.57002	26.2771	2.95778e-07
ENSG00000111752.11	PHC1	-0.56268	4.71192	31.9805	1.55727e-08
ENSG00000163093.12	BBS5	-0.56208	-0.467804	22.564	2.03259e-06
ENSG00000244701.1		-0.562062	-0.244924	22.9287	1.68119e-06
ENSG00000136002.18	ARHGEF4	-0.561787	-0.600899	24.7681	6.46597e-07
ENSG00000261098.1		-0.561142	-0.778693	27.6593	1.44678e-07
ENSG00000206530.11	CFAP44	-0.560945	1.55545	33.8492	5.95532e-09
ENSG00000187726.8	DNAJB13	-0.560383	0.231566	34.8368	3.58526e-09
ENSG00000165995.20	CACNB2	-0.559182	-0.725067	26.8559	2.19204e-07
ENSG00000204653.10	ASPDH	-0.559156	-1.15659	27.7022	1.41503e-07
ENSG00000213463.5	SYNJ2BP	-0.558909	2.29342	29.8689	4.62274e-08
ENSG00000164241.13	C5orf63	-0.558906	0.361686	22.5283	2.0707e-06
ENSG00000054392.13	HHAT	-0.557688	0.407982	31.1472	2.39187e-08
ENSG00000279649.1		-0.556747	1.04514	34.3974	4.49331e-09
ENSG00000267481.1		-0.556324	-0.915887	32.7548	1.04547e-08
ENSG00000272663.1	PPP1R21-DT	-0.556199	-1.87835	27.0761	1.956e-07
ENSG00000261879.6	ZNF594-DT	-0.555821	-0.88463	31.0938	2.45851e-08
ENSG00000165138.18	ANKS6	-0.553883	2.57213	26.1173	3.21298e-07
ENSG00000121406.9	ZNF549	-0.553836	1.35601	26.64	2.45119e-07
ENSG00000279792.1		-0.552243	-1.99617	24.6829	6.75813e-07
ENSG00000186026.7	ZNF284	-0.551898	-0.166538	25.1665	5.2589e-07
ENSG00000186615.10	KTN1-AS1	-0.551834	-1.79413	23.0702	1.56191e-06
ENSG00000182183.15	SHISAL2A	-0.551379	1.80052	29.5197	5.5352e-08
ENSG00000146243.14	IRAK1BP1	-0.551338	-0.78868	22.3028	2.3287e-06
ENSG00000133247.14	KMT5C	-0.55132	5.10199	39.4562	3.35505e-10
ENSG00000278963.1		-0.551296	-0.295316	24.317	8.17147e-07
ENSG00000162888.4	C1orf147	-0.549262	-0.938962	23.1214	1.52085e-06
ENSG00000132849.20	PATJ	-0.548156	3.33135	23.9294	9.99343e-07
ENSG00000139899.10	CBLN3	-0.547697	1.04811	24.9252	5.95997e-07
ENSG00000280135.1		-0.547681	2.33621	30.5629	3.23222e-08
ENSG00000275131.3	PDE4DIPP2	-0.547326	2.92699	25.8391	3.71103e-07
ENSG00000168056.15	LTBP3	-0.546416	5.9955	27.025	2.00837e-07
ENSG00000152475.7	ZNF837	-0.546381	0.055374	25.5583	4.29219e-07
ENSG00000122224.18	LY9	-0.545766	4.10565	23.1602	1.4905e-06
ENSG00000173145.11	NOC3L	-0.544967	1.58229	27.6993	1.41717e-07
ENSG00000120049.19	KCNIP2	-0.544824	0.18373	23.6272	1.16922e-06
ENSG00000179583.19	CIITA	-0.544428	6.4479	22.3608	2.25935e-06
ENSG00000167232.14	ZNF91	-0.543822	3.15099	28.6157	8.8263e-08
ENSG00000131437.15	KIF3A	-0.543293	1.6504	24.2909	8.28299e-07
ENSG00000214439.4	FAM185BP	-0.542624	1.15641	24.9952	5.74731e-07
ENSG00000170629.14	DPY19L2P2	-0.542275	0.272346	23.642	1.16027e-06
ENSG00000213542.3		-0.540939	0.592846	30.677	3.04761e-08
ENSG00000188785.12	ZNF548	-0.540049	3.37275	28.2551	1.06336e-07
ENSG00000124181.14	PLCG1	-0.539268	5.73186	22.9629	1.6516e-06
ENSG00000284308.1	C2orf81	-0.539242	0.518353	26.7648	2.29783e-07
ENSG00000175322.11	ZNF519	-0.537575	-0.27623	22.6808	1.91268e-06
ENSG00000161791.14	FMNL3	-0.536993	4.65938	23.2714	1.40676e-06
ENSG00000251229.1		-0.536976	-1.32496	23.1858	1.47081e-06
ENSG00000257386.1		-0.536869	0.250283	25.8284	3.73149e-07
ENSG00000152454.4	ZNF256	-0.5367	1.59377	23.4089	1.30975e-06
ENSG00000176160.10	HSF5	-0.536658	-1.14255	24.7618	6.48709e-07
ENSG00000158859.10	ADAMTS4	-0.536555	-1.33997	23.5828	1.19653e-06
ENSG00000257093.7	DENND11	-0.536362	4.642	22.8748	1.72904e-06
ENSG00000241127.8	YAE1	-0.53609	-0.722689	24.4966	7.44429e-07
ENSG00000107611.15	CUBN	-0.535714	1.53808	29.4568	5.71781e-08
ENSG00000257489.6		-0.535705	-1.38169	25.1251	5.37283e-07
ENSG00000143127.13	ITGA10	-0.534556	-0.147089	24.7151	6.64631e-07
ENSG00000279789.1		-0.534386	0.122714	38.8022	4.68996e-10
ENSG00000176593.7		-0.533337	1.21495	34.2113	4.94419e-09
ENSG00000149582.16	TMEM25	-0.533298	1.52051	24.5686	7.1712e-07
ENSG00000183682.8	BMP8A	-0.531596	1.16869	29.858	4.64876e-08
ENSG00000149639.15	SOGA1	-0.531337	3.51159	33.5594	6.91201e-09
ENSG00000149292.16	TTC12	-0.530607	1.89147	32.7945	1.02436e-08
ENSG00000122378.14	PRXL2A	-0.530543	1.22033	26.5881	2.51793e-07
ENSG00000225032.5		-0.529181	1.01713	23.1426	1.50418e-06
ENSG00000246922.8	UBAP1L	-0.529086	2.04067	26.4619	2.68791e-07
ENSG00000118420.17	UBE3D	-0.528924	-0.195721	25.6352	4.12447e-07
ENSG00000245534.6	RORA-AS1	-0.528403	-1.65942	23.3205	1.37133e-06
ENSG00000084444.14	FAM234B	-0.527411	1.43172	35.5571	2.47681e-09
ENSG00000244560.7		-0.527178	1.80573	24.7712	6.45549e-07
ENSG00000171453.19	POLR1C	-0.526762	2.81203	29.166	6.6434e-08
ENSG00000276663.1		-0.526729	-2.20974	22.4593	2.14643e-06
ENSG00000149311.18	ATM	-0.526673	6.27805	31.8395	1.67454e-08
ENSG00000171130.18	ATP6V0E2	-0.526097	4.15922	24.5968	7.06683e-07
ENSG00000127585.12	FBXL16	-0.525552	1.85423	22.3728	2.24531e-06
ENSG00000273183.1		-0.525392	-1.82862	26.4684	2.67888e-07
ENSG00000185986.12	SDHAP3	-0.525199	1.92308	27.2067	1.82825e-07
ENSG00000171574.18	ZNF584	-0.524976	0.632752	28.9168	7.55547e-08
ENSG00000197296.6	FITM2	-0.524632	0.759424	23.1691	1.48362e-06
ENSG00000284691.1		-0.52432	3.65217	22.9331	1.67738e-06
ENSG00000140006.11	WDR89	-0.523727	1.46021	22.9676	1.64757e-06
ENSG00000275091.1		-0.523256	-1.63054	27.6337	1.46603e-07
ENSG00000267390.1	KDSR-DT	-0.522686	-1.66824	23.0976	1.53982e-06
ENSG00000137070.17	IL11RA	-0.522452	4.0927	27.4742	1.59207e-07
ENSG00000235823.2	OLMALINC	-0.522181	-0.489576	25.6077	4.18357e-07
ENSG00000184271.17	POU6F1	-0.522168	3.10969	28.1964	1.09608e-07
ENSG00000088808.17	PPP1R13B	-0.522141	2.79735	28.9256	7.52123e-08
ENSG00000160606.11	TLCD1	-0.521604	-2.06165	23.0577	1.57212e-06
ENSG00000156345.17	CDK20	-0.521588	1.31203	36.5203	1.51083e-09
ENSG00000177272.9	KCNA3	-0.521346	3.63574	28.0853	1.16086e-07
ENSG00000082512.15	TRAF5	-0.521202	3.78901	22.6132	1.98117e-06
ENSG00000254815.5	LMNTD2-AS1	-0.520906	1.28096	26.9942	2.0407e-07
ENSG00000251369.8	ZNF550	-0.520258	1.6977	24.5205	7.35239e-07
ENSG00000102934.10	PLLP	-0.520055	1.2795	43.3726	4.52481e-11
ENSG00000144026.12	ZNF514	-0.519554	2.51357	24.1666	8.83522e-07
ENSG00000243156.8	MICAL3	-0.519235	3.70767	25.8997	3.59625e-07
ENSG00000167695.15	TLCD3A	-0.518498	0.561426	24.3646	7.97219e-07
ENSG00000280080.2	TBC1D22A-AS1	-0.518329	-0.80703	23.0954	1.54162e-06
ENSG00000177453.7	NIM1K	-0.518053	-1.50095	26.6583	2.42804e-07
ENSG00000204650.14	LINC02210	-0.516738	1.15748	22.7155	1.87843e-06
ENSG00000245970.2		-0.51516	2.29159	28.7605	8.19035e-08
ENSG00000203326.11	ZNF525	-0.515074	1.43721	22.3073	2.3232e-06
ENSG00000146856.14	AGBL3	-0.514677	-1.96619	23.6352	1.16437e-06
ENSG00000274943.1		-0.514575	-1.06357	22.7474	1.84753e-06
ENSG00000048052.21	HDAC9	-0.514566	3.31259	26.3106	2.90692e-07
ENSG00000284428.1		-0.513861	0.60885	29.5382	5.48242e-08
ENSG00000168386.18	FILIP1L	-0.513416	-0.686931	22.4467	2.16058e-06
ENSG00000117020.17	AKT3	-0.512503	2.78103	22.9889	1.62938e-06
ENSG00000145734.19	BDP1	-0.5115	5.25724	53.4828	2.60863e-13
ENSG00000198690.9	FAN1	-0.510937	2.17736	25.6928	4.00315e-07
ENSG00000197603.14	CPLANE1	-0.510915	1.74071	22.4745	2.12946e-06
ENSG00000145375.8	SPATA5	-0.5107	1.03308	23.5295	1.2301e-06
ENSG00000261556.9	SMG1P7	-0.510686	1.53791	23.9813	9.72735e-07
ENSG00000142207.7	URB1	-0.510659	3.06014	27.4474	1.61424e-07
ENSG00000145246.13	ATP10D	-0.510614	3.24572	30.5174	3.30886e-08
ENSG00000234268.1		-0.509971	-1.56579	23.7114	1.11915e-06
ENSG00000267040.6		-0.509312	2.00503	28.4517	9.60643e-08
ENSG00000088387.19	DOCK9	-0.50919	3.92746	24.677	6.77885e-07
ENSG00000103044.11	HAS3	-0.508995	0.881914	34.0929	5.25415e-09
ENSG00000245205.3	EEF1A1P4	-0.507639	-2.52281	22.2795	2.35708e-06
ENSG00000072071.16	ADGRL1	-0.506949	3.86337	23.8413	1.04613e-06
ENSG00000105738.11	SIPA1L3	-0.506304	4.88986	36.6656	1.40233e-09
ENSG00000146350.14	TBC1D32	-0.505809	-0.0244241	23.3208	1.37112e-06
ENSG00000239306.4	RBM14	-0.505731	5.12937	43.0386	5.36696e-11
ENSG00000198707.15	CEP290	-0.50559	3.11131	24.1174	9.06371e-07
ENSG00000214900.9	LINC01588	-0.505551	2.07421	26.049	3.32858e-07
ENSG00000250397.2		-0.505537	-0.172837	22.4213	2.18928e-06
ENSG00000205746.9	PKD1P4	-0.504935	5.06985	22.7213	1.87277e-06
ENSG00000142065.14	ZFP14	-0.504786	0.944324	25.1802	5.22158e-07
ENSG00000103064.15	SLC7A6	-0.504367	4.99003	34.1552	5.08868e-09
ENSG00000127334.10	DYRK2	-0.50356	5.29346	22.8934	1.71241e-06
ENSG00000228784.8	LINC00954	-0.501943	1.1441	29.7834	4.8311e-08
ENSG00000185347.17	TEDC1	-0.501936	3.79208	31.4282	2.06957e-08
ENSG00000066933.16	MYO9A	-0.501841	3.53953	30.2179	3.86135e-08
ENSG00000237489.5	C10orf143	-0.501628	1.13481	23.6415	1.16058e-06
ENSG00000174684.7	B4GAT1	-0.501082	0.497277	24.8636	6.15324e-07
ENSG00000278662.4	GOLGA6L10	-0.500773	0.187424	24.2842	8.31171e-07
ENSG00000135951.15	TSGA10	-0.499837	0.600899	28.7615	8.18622e-08
ENSG00000058056.9	USP13	-0.499778	1.45279	25.1978	5.17399e-07
ENSG00000183091.19	NEB	-0.499573	1.09839	25.5738	4.25772e-07
ENSG00000115255.11	REEP6	-0.497976	0.726743	25.4016	4.65524e-07
ENSG00000280198.1		-0.497761	-1.30369	29.4492	5.7401e-08
ENSG00000243970.3	PPIEL	-0.497415	2.28546	25.3211	4.85373e-07
ENSG00000053702.15	NRIP2	-0.497191	1.47918	28.618	8.81605e-08
ENSG00000171827.10	ZNF570	-0.495898	1.00558	23.3199	1.37176e-06
ENSG00000074935.14	TUBE1	-0.495577	1.71866	28.7994	8.02751e-08
ENSG00000244198.6	ARHGEF35-AS1	-0.495173	2.09817	23.0686	1.56322e-06
ENSG00000263264.1		-0.494434	3.81915	33.4107	7.46114e-09
ENSG00000058453.17	CROCC	-0.494038	5.13424	26.5661	2.54677e-07
ENSG00000187189.10	TSPYL4	-0.493939	4.65778	38.2964	6.07738e-10
ENSG00000155158.20	TTC39B	-0.493442	3.27615	23.0577	1.57212e-06
ENSG00000249685.1		-0.493167	-1.79754	23.0438	1.58348e-06
ENSG00000184465.16	WDR27	-0.492552	2.76101	27.4338	1.62562e-07
ENSG00000119771.15	KLHL29	-0.491996	0.292823	27.0446	1.98812e-07
ENSG00000137103.20	TMEM8B	-0.491176	2.6614	26.2167	3.05166e-07
ENSG00000174306.21	ZHX3	-0.490013	2.50823	28.8042	8.00772e-08
ENSG00000023516.9	AKAP11	-0.489342	3.82775	22.8628	1.73983e-06
ENSG00000108375.12	RNF43	-0.489296	1.11983	25.7682	3.84989e-07
ENSG00000182670.13	TTC3	-0.489003	6.01466	26.095	3.25028e-07
ENSG00000197162.9	ZNF785	-0.488369	1.7858	23.6043	1.18324e-06
ENSG00000231365.5	WARS2-AS1	-0.488079	0.353059	23.0903	1.54569e-06
ENSG00000214353.7	VAC14-AS1	-0.487876	-0.785418	27.6129	1.48188e-07
ENSG00000131067.17	GGT7	-0.487658	3.55357	28.3702	1.00198e-07
ENSG00000157617.17	C2CD2	-0.486701	2.06248	28.2446	1.06914e-07
ENSG00000121671.11	CRY2	-0.484618	6.69079	33.6404	6.63005e-09
ENSG00000119977.21	TCTN3	-0.484189	2.45004	32.313	1.3123e-08
ENSG00000170468.7	RIOX1	-0.483604	2.77969	28.5682	9.0454e-08
ENSG00000178105.11	DDX10	-0.483168	2.53822	24.9462	5.89521e-07
ENSG00000198890.8	PRMT6	-0.482968	1.01113	23.3081	1.38017e-06
ENSG00000197928.10	ZNF677	-0.482863	0.361889	22.8283	1.77137e-06
ENSG00000121310.17	ECHDC2	-0.48262	3.98263	22.8799	1.72445e-06
ENSG00000279833.1		-0.482618	2.46086	24.3858	7.88494e-07
ENSG00000008710.19	PKD1	-0.482573	5.90712	25.3287	4.8346e-07
ENSG00000197283.16	SYNGAP1	-0.482335	4.85813	29.0883	6.9152e-08
ENSG00000228663.1	PSMD10P1	-0.481838	-0.949246	25.8622	3.66685e-07
ENSG00000143458.12	GABPB2	-0.481516	3.67793	35.17	3.02143e-09
ENSG00000255933.1		-0.480881	-0.970094	22.3845	2.23167e-06
ENSG00000178229.8	ZNF543	-0.479994	-0.0164926	24.0843	9.22076e-07
ENSG00000213443.2	NPM1P7	-0.479629	2.58682	25.6559	4.08039e-07
ENSG00000271858.5	CYB561D2	-0.479514	1.12804	23.9343	9.96792e-07
ENSG00000079819.19	EPB41L2	-0.479374	2.89314	25.2203	5.11398e-07
ENSG00000134852.15	CLOCK	-0.479256	2.59606	28.9718	7.34378e-08
ENSG00000179965.11	ZNF771	-0.478722	-0.332306	24.0798	9.24269e-07
ENSG00000161914.10	ZNF653	-0.478191	2.25007	44.2885	2.83372e-11
ENSG00000124251.11	TP53TG5	-0.478036	-0.00770482	29.1595	6.66567e-08
ENSG00000107890.16	ANKRD26	-0.477805	2.24156	28.8546	7.80186e-08
ENSG00000160401.15	CFAP157	-0.47779	-0.498522	22.9306	1.67954e-06
ENSG00000275234.1		-0.476655	-1.24167	27.7872	1.35416e-07
ENSG00000196284.16	SUPT3H	-0.476468	1.18271	25.2598	5.01049e-07
ENSG00000285669.1		-0.475535	-1.31796	23.2449	1.42627e-06
ENSG00000159753.14	CARMIL2	-0.474752	5.21048	22.4843	2.11869e-06
ENSG00000105447.12	GRWD1	-0.474352	3.54619	29.4336	5.78642e-08
ENSG00000080947.14	CROCCP3	-0.473979	2.31099	28.1482	1.12374e-07
ENSG00000101342.10	TLDC2	-0.473038	1.78947	24.0825	9.2295e-07
ENSG00000237037.9	NDUFA6-DT	-0.472103	1.87701	27.6607	1.44573e-07
ENSG00000198832.10	SELENOM	-0.471794	2.59866	24.4913	7.46479e-07
ENSG00000138078.15	PREPL	-0.47118	2.18777	26.9863	2.04908e-07
ENSG00000198315.11	ZKSCAN8	-0.470453	3.57617	27.1593	1.87361e-07
ENSG00000144036.15	EXOC6B	-0.469752	1.83522	26.2853	2.94522e-07
ENSG00000187260.15	WDR86	-0.469014	1.85444	27.7476	1.38219e-07
ENSG00000180357.9	ZNF609	-0.468793	5.53515	29.4569	5.71731e-08
ENSG00000273565.1		-0.467894	-0.893362	26.0195	3.37982e-07
ENSG00000102189.16	EEA1	-0.467414	3.50867	32.5994	1.13247e-08
ENSG00000173214.5	MFSD4B	-0.467126	1.55781	37.0929	1.12632e-09
ENSG00000138399.18	FASTKD1	-0.467023	1.70512	22.47	2.13454e-06
ENSG00000154122.14	ANKH	-0.466586	4.0702	23.5005	1.24879e-06
ENSG00000154814.14	OXNAD1	-0.466161	3.60123	23.6334	1.16546e-06
ENSG00000089123.16	TASP1	-0.465838	1.554	28.3966	9.88366e-08
ENSG00000123552.17	USP45	-0.4654	1.09516	22.1968	2.46081e-06
ENSG00000283674.2		-0.465157	1.6963	23.6523	1.15407e-06
ENSG00000115232.14	ITGA4	-0.46461	6.71226	24.4262	7.72131e-07
ENSG00000163818.17	LZTFL1	-0.463645	2.63959	30.4772	3.37808e-08
ENSG00000267523.1		-0.463177	0.601941	26.264	2.97784e-07
ENSG00000180376.16	CCDC66	-0.463067	3.35945	28.1711	1.11053e-07
ENSG00000163728.11	TTC14	-0.461418	4.3862	35.5482	2.48817e-09
ENSG00000146414.16	SHPRH	-0.461417	2.88461	27.4279	1.63059e-07
ENSG00000078687.17	TNRC6C	-0.460681	4.50554	31.2665	2.24924e-08
ENSG00000253716.5	MINCR	-0.460296	-0.571561	25.0162	5.68499e-07
ENSG00000137098.13	SPAG8	-0.459932	-0.755376	26.7805	2.27923e-07
ENSG00000198919.13	DZIP3	-0.459365	1.88734	27.5506	1.53036e-07
ENSG00000116127.18	ALMS1	-0.458935	3.23642	23.7638	1.08914e-06
ENSG00000256223.6	ZNF10	-0.458886	1.64033	24.07	9.28944e-07
ENSG00000164406.7	LEAP2	-0.458567	-1.50386	23.7659	1.08791e-06
ENSG00000169964.8	TMEM42	-0.458341	2.25972	25.3548	4.76954e-07
ENSG00000103047.8	TANGO6	-0.458157	2.86502	25.1489	5.30698e-07
ENSG00000251867.4		-0.458038	0.977134	25.2437	5.05247e-07
ENSG00000272599.2		-0.457464	-0.686091	25.5607	4.28677e-07
ENSG00000135119.14	RNFT2	-0.456827	-0.0101125	22.7414	1.85335e-06
ENSG00000213782.7	DDX47	-0.45629	5.01785	23.1027	1.53571e-06
ENSG00000169570.10	DTWD2	-0.455931	0.180176	23.6636	1.14733e-06
ENSG00000236383.8	CCDC200	-0.455615	0.265793	30.1311	4.0381e-08
ENSG00000166326.7	TRIM44	-0.455407	5.67781	32.7908	1.0263e-08
ENSG00000224985.1		-0.454065	-0.585586	26.285	2.94571e-07
ENSG00000257800.1	FNBP1P1	-0.454062	-0.715647	23.1233	1.51941e-06
ENSG00000268087.1		-0.453958	-1.14695	22.2832	2.35262e-06
ENSG00000182841.12	RRP7BP	-0.453824	3.1991	26.5611	2.55337e-07
ENSG00000151692.15	RNF144A	-0.453624	3.3015	27.8593	1.30466e-07
ENSG00000198040.10	ZNF84	-0.452532	2.20357	22.9638	1.65077e-06
ENSG00000120215.9	MLANA	-0.45212	-1.20477	23.6412	1.16076e-06
ENSG00000214106.8	PAXIP1-AS2	-0.451869	2.10463	23.8091	1.06381e-06
ENSG00000183161.5	FANCF	-0.451728	1.39731	24.8216	6.28884e-07
ENSG00000154743.17	TSEN2	-0.451492	0.597699	23.9041	1.01256e-06
ENSG00000069493.15	CLEC2D	-0.451066	4.9267	25.0843	5.48786e-07
ENSG00000152439.12	ZNF773	-0.450821	0.766791	24.3445	8.05565e-07
ENSG00000248714.6		-0.450372	-2.07025	23.42	1.3022e-06
ENSG00000132600.16	PRMT7	-0.449924	3.64172	27.5087	1.56388e-07
ENSG00000160051.11	IQCC	-0.449548	1.58576	28.3019	1.03792e-07
ENSG00000121057.13	AKAP1	-0.448602	3.00389	23.9353	9.96292e-07
ENSG00000118246.14	FASTKD2	-0.448504	2.92956	23.4038	1.31318e-06
ENSG00000164300.17	SERINC5	-0.448303	4.3499	37.1506	1.09351e-09
ENSG00000105708.9	ZNF14	-0.447848	2.57566	23.2936	1.39063e-06
ENSG00000267270.5	PARD6G-AS1	-0.447629	-1.30136	22.7164	1.87762e-06
ENSG00000167637.17	ZNF283	-0.447238	-0.631152	22.5986	1.99629e-06
ENSG00000205808.5	PLPP6	-0.447188	1.75974	27.8624	1.30254e-07
ENSG00000272195.1		-0.446603	2.3554	28.155	1.11977e-07
ENSG00000112739.17	PRPF4B	-0.446536	6.15593	33.8275	6.0223e-09
ENSG00000168781.22	PPIP5K1	-0.446298	2.893	24.2378	8.51463e-07
ENSG00000174197.16	MGA	-0.445031	3.97874	26.0123	3.39247e-07
ENSG00000092964.18	DPYSL2	-0.444955	4.11658	23.6115	1.17881e-06
ENSG00000108773.11	KAT2A	-0.44476	4.92096	28.7761	8.12491e-08
ENSG00000089335.21	ZNF302	-0.444468	2.42154	22.8409	1.75983e-06
ENSG00000152219.5	ARL14EP	-0.444395	2.61299	23.7937	1.07235e-06
ENSG00000135473.15	PAN2	-0.444041	4.79865	26.9733	2.06289e-07
ENSG00000136319.12	TTC5	-0.443089	1.67421	25.9497	3.50431e-07
ENSG00000146285.14	SCML4	-0.442154	3.93161	28.0272	1.19625e-07
ENSG00000284649.1		-0.441922	-0.0714547	22.7687	1.82721e-06
ENSG00000114735.9	HEMK1	-0.441466	4.04107	23.8117	1.06236e-06
ENSG00000196700.9	ZNF512B	-0.441331	3.74876	22.809	1.7893e-06
ENSG00000205084.11	TMEM231	-0.441112	0.55955	23.335	1.36103e-06
ENSG00000167766.18	ZNF83	-0.440716	4.21018	22.8885	1.71673e-06
ENSG00000168140.5	VASN	-0.440656	1.56163	26.6937	2.38402e-07
ENSG00000132300.19	PTCD3	-0.440557	4.27032	25.2566	5.01883e-07
ENSG00000156521.14	TYSND1	-0.4403	3.46647	23.4747	1.26568e-06
ENSG00000163013.11	FBXO41	-0.439846	4.81872	23.0018	1.61851e-06
ENSG00000205559.4	CHKB-DT	-0.439697	-1.40838	22.2501	2.39345e-06
ENSG00000034533.11	ASTE1	-0.438608	2.52063	29.9382	4.46041e-08
ENSG00000234771.3	SLC25A25-AS1	-0.438535	3.37202	23.8165	1.05968e-06
ENSG00000196628.16	TCF4	-0.438375	3.74087	24.6352	6.92732e-07
ENSG00000165752.17	STK32C	-0.438153	3.54553	22.7243	1.86992e-06
ENSG00000184441.4		-0.43814	2.40499	24.7286	6.59976e-07
ENSG00000163291.14	PAQR3	-0.437115	2.69062	26.9865	2.04877e-07
ENSG00000251323.2	LINC02728	-0.436962	-1.18056	24.5021	7.423e-07
ENSG00000184677.18	ZBTB40	-0.436307	4.97801	22.2733	2.36471e-06
ENSG00000166398.12	GARRE1	-0.436248	4.05809	29.742	4.9355e-08
ENSG00000163611.11	SPICE1	-0.434929	1.29977	24.4348	7.68674e-07
ENSG00000143224.18	PPOX	-0.434739	3.12261	25.6824	4.02491e-07
ENSG00000179715.13	PCED1B	-0.434527	4.29078	22.4916	2.1107e-06
ENSG00000197093.11	GAL3ST4	-0.43386	1.71033	28.6003	8.89705e-08
ENSG00000197381.16	ADARB1	-0.433779	4.15787	23.734	1.10609e-06
ENSG00000279170.2	TSTD3	-0.433612	1.00612	23.4152	1.30545e-06
ENSG00000124217.4	MOCS3	-0.432611	0.976811	29.4816	5.645e-08
ENSG00000188878.19	FBF1	-0.432441	3.27992	23.0898	1.54606e-06
ENSG00000164828.18	SUN1	-0.432085	4.68877	24.7722	6.45224e-07
ENSG00000110888.17	CAPRIN2	-0.431965	3.48928	26.7895	2.26863e-07
ENSG00000156603.18	MED19	-0.431485	2.835	50.0256	1.51757e-12
ENSG00000150477.15	KIAA1328	-0.431083	1.46028	22.5676	2.02873e-06
ENSG00000138439.12	FAM117B	-0.430299	4.092	26.5801	2.52837e-07
ENSG00000273148.1	LINC00653	-0.430069	0.886263	22.3646	2.25486e-06
ENSG00000269343.7	ZNF587B	-0.4295	3.26742	26.9245	2.11558e-07
ENSG00000118058.21	KMT2A	-0.428948	6.38074	23.5462	1.21952e-06
ENSG00000198270.13	TMEM116	-0.428229	1.94054	23.4341	1.2927e-06
ENSG00000198089.15	SFI1	-0.427988	5.60316	30.9129	2.69865e-08
ENSG00000103227.18	LMF1	-0.427779	3.16849	25.7551	3.87602e-07
ENSG00000173511.9	VEGFB	-0.427518	3.7612	24.1716	8.81218e-07
ENSG00000176422.14	SPRYD4	-0.426137	2.09508	23.4181	1.30345e-06
ENSG00000134909.18	ARHGAP32	-0.426077	2.80545	23.9208	1.00382e-06
ENSG00000122507.20	BBS9	-0.425718	2.27253	24.3399	8.07493e-07
ENSG00000236144.7	TMEM147-AS1	-0.425511	2.21457	22.8793	1.72499e-06
ENSG00000145882.11	PCYOX1L	-0.425477	3.50947	24.8797	6.10216e-07
ENSG00000144134.18	RABL2A	-0.425295	2.46361	25.7655	3.85517e-07
ENSG00000158711.13	ELK4	-0.423673	4.67421	22.4239	2.18641e-06
ENSG00000279636.2	LINC00216	-0.423406	-1.43394	23.4015	1.31473e-06
ENSG00000113555.5	PCDH12	-0.421903	0.522683	27.1499	1.88271e-07
ENSG00000171612.7	SLC25A33	-0.421564	4.28341	29.093	6.89845e-08
ENSG00000141956.13	PRDM15	-0.42066	3.05783	24.5885	7.09731e-07
ENSG00000239291.1		-0.420456	0.158241	25.0474	5.5938e-07
ENSG00000160953.16	PWWP3A	-0.419384	3.65734	22.7977	1.7998e-06
ENSG00000245849.7	RAD51-AS1	-0.41937	2.43523	24.5748	7.14816e-07
ENSG00000028277.21	POU2F2	-0.418951	6.98177	30.1817	3.93405e-08
ENSG00000106479.11	ZNF862	-0.418838	4.54167	33.4806	7.19766e-09
ENSG00000058600.16	POLR3E	-0.418804	4.76245	25.4802	4.46937e-07
ENSG00000166166.13	TRMT61A	-0.41778	3.35641	24.6985	6.70379e-07
ENSG00000253719.3	ATXN7L3B	-0.417369	5.46578	26.2425	3.0113e-07
ENSG00000223705.9	NSUN5P1	-0.416463	4.97656	23.6734	1.14147e-06
ENSG00000241058.4	NSUN6	-0.416332	1.96407	30.203	3.8911e-08
ENSG00000129003.17	VPS13C	-0.416162	5.62434	23.2261	1.44033e-06
ENSG00000269609.5	C10orf95-AS1	-0.416067	2.7236	25.561	4.28615e-07
ENSG00000148384.13	INPP5E	-0.415551	3.83702	22.4566	2.1495e-06
ENSG00000268205.1		-0.415424	2.25303	23.0484	1.57975e-06
ENSG00000123124.13	WWP1	-0.415373	4.84903	22.5127	2.08758e-06
ENSG00000165434.8	PGM2L1	-0.415353	1.68404	24.5186	7.35977e-07
ENSG00000171044.10	XKR6	-0.414312	1.13558	24.9165	5.98686e-07
ENSG00000139324.12	TMTC3	-0.41284	0.983059	22.8558	1.74624e-06
ENSG00000259248.6	USP3-AS1	-0.412678	2.40427	25.8248	3.7386e-07
ENSG00000167785.9	ZNF558	-0.411911	2.94342	27.8366	1.32006e-07
ENSG00000104998.4	IL27RA	-0.411723	5.76853	27.3644	1.68509e-07
ENSG00000163348.4	PYGO2	-0.411418	3.97099	28.9858	7.29098e-08
ENSG00000227372.12	TP73-AS1	-0.411146	3.97764	26.0666	3.29837e-07
ENSG00000130338.13	TULP4	-0.411091	3.66714	24.168	8.82859e-07
ENSG00000105204.14	DYRK1B	-0.410725	4.65529	30.6875	3.03115e-08
ENSG00000143951.16	WDPCP	-0.4091	1.64051	27.3271	1.71791e-07
ENSG00000267002.3		-0.408737	2.75957	36.1021	1.8724e-09
ENSG00000174276.6	ZNHIT2	-0.408158	2.2587	29.9843	4.35548e-08
ENSG00000111203.13	ITFG2	-0.407998	4.2543	26.4428	2.71459e-07
ENSG00000186687.16	LYRM7	-0.407403	2.36514	26.0421	3.34052e-07
ENSG00000100105.18	PATZ1	-0.406818	4.8622	24.1171	9.0651e-07
ENSG00000213762.12	ZNF134	-0.406607	3.31174	26.4572	2.69439e-07
ENSG00000235944.8	ZNF815P	-0.406597	1.99184	29.781	4.83698e-08
ENSG00000115137.11	DNAJC27	-0.406528	2.54575	33.7631	6.22492e-09
ENSG00000071564.15	TCF3	-0.406442	6.01552	24.0506	9.38382e-07
ENSG00000204524.7	ZNF805	-0.405916	3.12526	31.9844	1.55419e-08
ENSG00000108797.12	CNTNAP1	-0.405882	1.67875	25.7812	3.82387e-07
ENSG00000131368.8	MRPS25	-0.40571	4.14738	25.4779	4.47488e-07
ENSG00000116191.17	RALGPS2	-0.405232	4.59972	23.3285	1.36561e-06
ENSG00000115875.19	SRSF7	-0.404608	6.7369	24.871	6.12987e-07
ENSG00000173914.12	RBM4B	-0.404559	1.86428	29.2574	6.33739e-08
ENSG00000196670.13	ZFP62	-0.403794	2.17958	22.3175	2.31096e-06
ENSG00000221944.7	TIGD1	-0.403774	2.15997	25.6703	4.05007e-07
ENSG00000259891.1		-0.403462	0.086192	24.2117	8.63067e-07
ENSG00000148840.11	PPRC1	-0.403249	4.47209	23.7872	1.07597e-06
ENSG00000263753.7	LINC00667	-0.402623	3.82793	24.8258	6.2753e-07
ENSG00000147421.18	HMBOX1	-0.401346	3.86287	47.057	6.89511e-12
ENSG00000269194.1		-0.401302	1.76233	26.7538	2.31097e-07
ENSG00000089775.11	ZBTB25	-0.401225	3.92449	25.6017	4.19665e-07
ENSG00000185324.22	CDK10	-0.400816	4.87949	25.0614	5.5534e-07
ENSG00000162885.13	B3GALNT2	-0.399784	2.51194	25.6925	4.00389e-07
ENSG00000138134.12	STAMBPL1	-0.399671	2.17992	22.9395	1.67183e-06
ENSG00000213930.11	GALT	-0.398611	4.18417	25.2989	4.91e-07
ENSG00000235194.8	PPP1R3E	-0.398592	3.23616	30.0239	4.26763e-08
ENSG00000108557.19	RAI1	-0.398548	4.15758	22.3	2.33211e-06
ENSG00000214425.7	LRRC37A4P	-0.398485	4.35833	23.181	1.47446e-06
ENSG00000160336.15	ZNF761	-0.398274	1.67525	22.2568	2.38514e-06
ENSG00000213090.2	SCYL2P1	-0.397845	-0.652388	23.6015	1.18494e-06
ENSG00000159079.19	CFAP298	-0.397739	3.45654	24.2654	8.39339e-07
ENSG00000107443.16	CCNJ	-0.39697	2.4937	25.7305	3.92564e-07
ENSG00000177082.12	WDR73	-0.396883	3.85221	43.0157	5.43013e-11
ENSG00000083814.13	ZNF671	-0.39676	2.27682	27.653	1.45143e-07
ENSG00000163617.11	CCDC191	-0.396751	2.26185	27.3603	1.68863e-07
ENSG00000166974.12	MAPRE2	-0.396678	5.80661	22.9867	1.63123e-06
ENSG00000169136.11	ATF5	-0.396403	4.14137	23.0833	1.55135e-06
ENSG00000002016.17	RAD52	-0.395404	1.76776	23.3477	1.35205e-06
ENSG00000176410.7	DNAJC30	-0.394393	2.68262	24.5704	7.1643e-07
ENSG00000079974.17	RABL2B	-0.394228	3.83207	26.0034	3.40815e-07
ENSG00000247137.8		-0.3941	0.680112	37.9356	7.312e-10
ENSG00000122484.9	RPAP2	-0.394057	2.9788	22.2128	2.44035e-06
ENSG00000279738.1		-0.393925	1.48963	23.1807	1.47467e-06
ENSG00000166704.11	ZNF606	-0.393387	1.05578	24.1115	9.0915e-07
ENSG00000125124.12	BBS2	-0.392552	3.51569	24.6352	6.92744e-07
ENSG00000092978.11	GPATCH2	-0.391626	1.81418	23.0777	1.55587e-06
ENSG00000126821.8	SGPP1	-0.391342	2.95908	22.9184	1.69024e-06
ENSG00000249592.5		-0.390394	0.0359984	28.1727	1.1096e-07
ENSG00000146802.12	TMEM168	-0.390366	2.36424	27.1681	1.86508e-07
ENSG00000197586.12	ENTPD6	-0.388864	5.24526	23.7465	1.09895e-06
ENSG00000144535.19	DIS3L2	-0.388824	3.99264	23.7887	1.0751e-06
ENSG00000160613.12	PCSK7	-0.388367	6.63664	24.262	8.4081e-07
ENSG00000015676.18	NUDCD3	-0.388358	4.59977	25.1768	5.23088e-07
ENSG00000197714.9	ZNF460	-0.388147	2.34411	22.4915	2.1107e-06
ENSG00000196204.11	RNF216P1	-0.388094	3.13186	26.1142	3.21815e-07
ENSG00000255389.1		-0.387586	-0.189883	24.0104	9.58165e-07
ENSG00000100294.12	MCAT	-0.386939	3.85764	29.3788	5.9525e-08
ENSG00000165689.17	ENTR1	-0.385878	3.96554	22.8109	1.78751e-06
ENSG00000204514.10	ZNF814	-0.385555	2.9376	35.6351	2.37965e-09
ENSG00000182150.15	ERCC6L2	-0.3847	3.04788	29.7853	4.82637e-08
ENSG00000189227.6	C15orf61	-0.384647	2.43164	23.5143	1.23989e-06
ENSG00000104863.12	LIN7B	-0.384246	0.909698	22.8539	1.74795e-06
ENSG00000184436.11	THAP7	-0.38305	4.17702	23.6788	1.13828e-06
ENSG00000171861.11	MRM3	-0.382679	3.31828	23.7176	1.11557e-06
ENSG00000186283.14	TOR3A	-0.382111	5.57956	26.3452	2.85528e-07
ENSG00000143643.13	TTC13	-0.382031	4.05461	30.9477	2.65081e-08
ENSG00000259366.1		-0.381993	-0.359694	26.3458	2.85441e-07
ENSG00000168675.18	LDLRAD4	-0.381742	3.32886	31.467	2.02857e-08
ENSG00000166321.14	NUDT13	-0.380515	0.556718	24.3734	7.93573e-07
ENSG00000204104.12	TRAF3IP1	-0.380373	2.17381	26.0815	3.27308e-07
ENSG00000100307.13	CBX7	-0.380061	5.43574	28.9102	7.58118e-08
ENSG00000163138.19	PACRGL	-0.379189	0.874754	23.9324	9.97762e-07
ENSG00000197608.11	ZNF841	-0.378596	2.2423	28.421	9.76022e-08
ENSG00000122965.11	RBM19	-0.378429	4.52788	22.5731	2.02298e-06
ENSG00000173818.17	ENDOV	-0.377927	2.33195	36.4088	1.59981e-09
ENSG00000132773.12	TOE1	-0.377565	3.53748	24.8691	6.13576e-07
ENSG00000132781.17	MUTYH	-0.377401	3.12598	23.248	1.42395e-06
ENSG00000133265.11	HSPBP1	-0.377332	3.81275	23.5191	1.23682e-06
ENSG00000172663.9	TMEM134	-0.377217	4.02742	22.4881	2.11447e-06
ENSG00000128159.12	TUBGCP6	-0.376797	6.44522	27.0782	1.9539e-07
ENSG00000078967.13	UBE2D4	-0.376526	2.15398	22.354	2.26739e-06
ENSG00000105662.16	CRTC1	-0.376451	4.06251	23.7133	1.11806e-06
ENSG00000176700.20	SCAND2P	-0.375854	3.14122	26.3743	2.81262e-07
ENSG00000231074.8	HCG18	-0.375259	3.92458	28.7535	8.22007e-08
ENSG00000165156.15	ZHX1	-0.374923	3.84102	22.8459	1.75523e-06
ENSG00000279089.1		-0.374412	0.884031	24.0754	9.26347e-07
ENSG00000170004.16	CHD3	-0.373196	7.77389	25.828	3.73233e-07
ENSG00000070061.15	ELP1	-0.373045	3.69236	22.9952	1.62409e-06
ENSG00000255455.2		-0.372297	1.75253	28.3806	9.96584e-08
ENSG00000198642.6	KLHL9	-0.371885	3.7334	27.2117	1.8235e-07
ENSG00000167272.10	POP5	-0.371321	3.15559	24.356	8.00757e-07
ENSG00000196357.11	ZNF565	-0.370828	0.605185	30.8949	2.72392e-08
ENSG00000267278.5	MAP3K14-AS1	-0.370738	1.33362	29.6973	5.05039e-08
ENSG00000081665.14	ZNF506	-0.370315	3.49825	31.3426	2.16285e-08
ENSG00000171865.10	RNASEH1	-0.369884	4.39277	22.291	2.34305e-06
ENSG00000213420.8	GPC2	-0.369164	1.16648	30.355	3.59787e-08
ENSG00000178467.18	P4HTM	-0.369156	4.23814	23.469	1.26945e-06
ENSG00000259972.2		-0.368806	1.29833	33.4559	7.28984e-09
ENSG00000078699.21	CBFA2T2	-0.368659	4.16101	25.5996	4.20118e-07
ENSG00000104880.17	ARHGEF18	-0.368534	6.86631	46.3103	1.00933e-11
ENSG00000013503.10	POLR3B	-0.367598	0.968774	26.736	2.33241e-07
ENSG00000123505.16	AMD1	-0.367483	6.21247	26.523	2.60414e-07
ENSG00000163029.16	SMC6	-0.367381	3.8592	25.4788	4.47275e-07
ENSG00000090615.15	GOLGA3	-0.366869	5.32935	31.0033	2.57591e-08
ENSG00000198482.12	ZNF808	-0.366672	2.40008	26.7776	2.28269e-07
ENSG00000140104.14	CLBA1	-0.366144	0.706216	23.8533	1.03962e-06
ENSG00000181873.13	IBA57	-0.365619	2.47681	24.8661	6.14533e-07
ENSG00000180822.11	PSMG4	-0.36457	2.62364	25.8033	3.78044e-07
ENSG00000137496.17	IL18BP	-0.364135	3.7717	22.698	1.89569e-06
ENSG00000164118.13	CEP44	-0.363957	2.2274	24.6654	6.81986e-07
ENSG00000105519.16	CAPS	-0.363597	4.55999	26.8665	2.18009e-07
ENSG00000167895.14	TMC8	-0.363209	7.87661	24.3519	8.02474e-07
ENSG00000122729.19	ACO1	-0.362555	1.82829	22.924	1.68533e-06
ENSG00000266777.1	SH3GL1P1	-0.362343	1.73006	27.0191	2.01453e-07
ENSG00000177613.8	CSTF2T	-0.361222	3.81436	26.4223	2.74356e-07
ENSG00000185917.13	SETD4	-0.360582	2.52051	27.4328	1.62653e-07
ENSG00000133895.14	MEN1	-0.360232	4.24766	22.2516	2.39158e-06
ENSG00000137504.13	CREBZF	-0.359551	5.31315	24.8261	6.2741e-07
ENSG00000196605.7	ZNF846	-0.358493	0.854776	25.2751	4.97077e-07
ENSG00000145919.10	BOD1	-0.357427	2.84331	23.2922	1.39165e-06
ENSG00000183864.5	TOB2	-0.357421	5.27517	29.4053	5.87156e-08
ENSG00000040933.15	INPP4A	-0.356924	5.83662	24.0425	9.42339e-07
ENSG00000240288.7	GHRLOS	-0.355975	0.643459	25.0706	5.52704e-07
ENSG00000099840.13	IZUMO4	-0.352989	2.11921	28.9084	7.58846e-08
ENSG00000115970.18	THADA	-0.352181	4.03299	31.442	2.0549e-08
ENSG00000239883.8	PARGP1	-0.352144	0.936072	30.6635	3.06882e-08
ENSG00000203880.12	PCMTD2	-0.351839	4.46851	22.5394	2.05877e-06
ENSG00000179409.11	GEMIN4	-0.350764	3.30998	25.4169	4.61853e-07
ENSG00000007392.16	LUC7L	-0.350043	5.20131	26.0664	3.29869e-07
ENSG00000005810.18	MYCBP2	-0.350033	6.58034	25.7575	3.87118e-07
ENSG00000149016.15	TUT1	-0.350031	3.17615	22.6983	1.8954e-06
ENSG00000118965.14	WDR35	-0.349758	1.77027	22.4301	2.17927e-06
ENSG00000184640.18	SEPTIN9	-0.349702	8.9922	23.9371	9.95365e-07
ENSG00000091157.13	WDR7	-0.348842	3.58287	23.5222	1.23479e-06
ENSG00000100124.15	ANKRD54	-0.348701	3.64483	25.8671	3.65743e-07
ENSG00000175662.17	TOM1L2	-0.348612	4.61232	24.4618	7.57986e-07
ENSG00000118620.13	ZNF430	-0.347875	3.26389	23.2981	1.38738e-06
ENSG00000198874.13	TYW1	-0.347512	3.59318	31.4798	2.01526e-08
ENSG00000269439.5	PGLS-DT	-0.34737	-0.109414	24.9392	5.91659e-07
ENSG00000099910.17	KLHL22	-0.347155	3.57952	25.0258	5.65682e-07
ENSG00000157796.18	WDR19	-0.346982	2.40442	24.24	8.50487e-07
ENSG00000154265.16	ABCA5	-0.346728	3.04281	23.5871	1.19382e-06
ENSG00000181896.12	ZNF101	-0.346726	3.97751	22.1786	2.4843e-06
ENSG00000099326.8	MZF1	-0.346078	4.44645	25.9967	3.41995e-07
ENSG00000118292.9	C1orf54	-0.344661	1.14973	27.1489	1.88373e-07
ENSG00000124496.12	TRERF1	-0.343696	5.62099	23.0898	1.54611e-06
ENSG00000165632.8	TAF3	-0.343235	4.67141	22.4676	2.13724e-06
ENSG00000173209.23	AHSA2P	-0.343106	5.91108	26.6679	2.41599e-07
ENSG00000183060.15	LYSMD4	-0.342504	2.1692	24.1686	8.82573e-07
ENSG00000220848.5	RPS18P9	-0.342345	0.513089	25.7968	3.79326e-07
ENSG00000103061.13	SLC7A6OS	-0.342234	4.12833	29.8254	4.72765e-08
ENSG00000139908.14	TSSK4	-0.342231	1.78222	24.1242	9.03194e-07
ENSG00000175787.16	ZNF169	-0.340744	1.77438	27.9037	1.27504e-07
ENSG00000048471.14	SNX29	-0.340466	5.38837	22.8751	1.72878e-06
ENSG00000166197.16	NOLC1	-0.339522	4.96518	22.8742	1.72959e-06
ENSG00000111860.14	CEP85L	-0.338962	4.80831	31.9627	1.57165e-08
ENSG00000250565.7	ATP6V1E2	-0.338378	2.24209	24.8383	6.23458e-07
ENSG00000119906.13	SLF2	-0.337907	3.50178	23.5418	1.22232e-06
ENSG00000119685.20	TTLL5	-0.337463	3.81072	34.5868	4.07666e-09
ENSG00000178971.15	CTC1	-0.337427	5.75254	25.2131	5.13321e-07
ENSG00000235919.4	ASH1L-AS1	-0.337293	2.15497	25.7633	3.85959e-07
ENSG00000123444.14	KBTBD4	-0.336928	4.23105	24.6848	6.75156e-07
ENSG00000198556.14	ZNF789	-0.336537	2.37518	23.5729	1.20267e-06
ENSG00000127914.16	AKAP9	-0.336019	6.15757	25.2872	4.93968e-07
ENSG00000197375.12	SLC22A5	-0.335674	2.45052	29.5124	5.55615e-08
ENSG00000103091.15	WDR59	-0.335563	4.24315	22.2548	2.38767e-06
ENSG00000205268.10	PDE7A	-0.335075	5.51155	26.1514	3.15675e-07
ENSG00000132478.10	UNK	-0.334891	4.6091	35.5779	2.45047e-09
ENSG00000280649.2		-0.333195	4.93945	29.9229	4.49582e-08
ENSG00000176444.19	CLK2	-0.333086	4.84258	24.3488	8.03757e-07
ENSG00000196850.6	PPTC7	-0.33268	7.16212	25.094	5.46033e-07
ENSG00000186352.9	ANKRD37	-0.332659	1.86	23.0572	1.5725e-06
ENSG00000204220.11	PFDN6	-0.332652	4.09357	26.7329	2.33605e-07
ENSG00000182768.8	NGRN	-0.332351	4.87738	23.8281	1.05334e-06
ENSG00000082068.8	WDR70	-0.332184	3.50017	22.1619	2.50591e-06
ENSG00000198718.13	TOGARAM1	-0.331933	3.31069	23.2222	1.44323e-06
ENSG00000231889.7	TRAF3IP2-AS1	-0.33043	0.54173	33.3859	7.55686e-09
ENSG00000100354.21	TNRC6B	-0.329881	6.46693	37.4498	9.37985e-10
ENSG00000120948.17	TARDBP	-0.329735	5.83267	25.7339	3.91891e-07
ENSG00000177058.12	SLC38A9	-0.328547	1.53191	24.4425	7.65592e-07
ENSG00000139746.15	RBM26	-0.327877	5.01696	24.2168	8.60792e-07
ENSG00000156675.15	RAB11FIP1	-0.327846	8.44857	28.4433	9.6481e-08
ENSG00000128881.17	TTBK2	-0.327727	4.13045	34.5155	4.22869e-09
ENSG00000253710.4	ALG11	-0.327467	3.6446	24.9017	6.03285e-07
ENSG00000184381.18	PLA2G6	-0.32477	4.48567	23.976	9.75457e-07
ENSG00000111880.16	RNGTT	-0.324357	3.35914	23.5808	1.19779e-06
ENSG00000107077.18	KDM4C	-0.322679	5.20143	25.7938	3.79914e-07
ENSG00000158792.16	SPATA2L	-0.320417	5.48389	27.442	1.61875e-07
ENSG00000101040.19	ZMYND8	-0.318226	4.98591	31.9671	1.56802e-08
ENSG00000244625.6	MIATNB	-0.318051	1.93334	27.1869	1.84707e-07
ENSG00000136141.15	LRCH1	-0.3174	3.7325	23.0026	1.61785e-06
ENSG00000116151.14	MORN1	-0.314613	1.43138	25.904	3.58822e-07
ENSG00000100150.18	DEPDC5	-0.313828	3.78954	23.4946	1.25264e-06
ENSG00000130856.16	ZNF236	-0.313213	3.67764	23.8771	1.02687e-06
ENSG00000134697.13	GNL2	-0.313072	4.96584	28.8243	7.92491e-08
ENSG00000132485.14	ZRANB2	-0.312701	5.03155	24.2821	8.32075e-07
ENSG00000204576.11	PRR3	-0.311491	2.42005	24.4708	7.54437e-07
ENSG00000010361.13	FUZ	-0.310946	3.81941	26.6251	2.47015e-07
ENSG00000109689.16	STIM2	-0.310877	5.03087	24.4538	7.61131e-07
ENSG00000133619.17	KRBA1	-0.310705	2.89184	24.1644	8.84521e-07
ENSG00000227345.8	PARG	-0.309943	2.46923	23.5849	1.19522e-06
ENSG00000102981.9	PARD6A	-0.309203	2.53545	22.3339	2.29131e-06
ENSG00000104852.15	SNRNP70	-0.306534	8.0382	27.0086	2.02551e-07
ENSG00000147905.17	ZCCHC7	-0.306022	3.82189	26.2687	2.97063e-07
ENSG00000166619.14	BLCAP	-0.305877	5.30185	25.3012	4.90414e-07
ENSG00000149483.12	TMEM138	-0.305587	3.53335	22.3311	2.29466e-06
ENSG00000119509.13	INVS	-0.305565	3.00818	23.5324	1.22831e-06
ENSG00000166377.20	ATP9B	-0.305409	3.92123	23.9102	1.00933e-06
ENSG00000274020.3	LINC01138	-0.304981	3.17766	25.4637	4.50788e-07
ENSG00000164008.16	C1orf50	-0.304619	2.21716	22.4209	2.18974e-06
ENSG00000152818.18	UTRN	-0.303057	6.84916	22.7787	1.81768e-06
ENSG00000187144.11	SPATA21	-0.302695	-0.293663	30.036	4.24095e-08
ENSG00000213753.11	CENPBD1P1	-0.302314	5.99892	25.8468	3.69608e-07
ENSG00000132424.16	PNISR	-0.30015	7.62886	37.5862	8.74591e-10
ENSG00000163516.13	ANKZF1	-0.299643	5.17284	22.4634	2.14192e-06
ENSG00000171681.12	ATF7IP	-0.299242	6.18669	25.0357	5.62797e-07
ENSG00000127463.15	EMC1	-0.298705	3.71341	24.4832	7.49598e-07
ENSG00000182568.17	SATB1	-0.296536	6.21137	24.7009	6.69538e-07
ENSG00000130726.12	TRIM28	-0.296221	7.5635	40.6112	1.85736e-10
ENSG00000143919.15	CAMKMT	-0.296189	1.03014	24.8365	6.2404e-07
ENSG00000115942.9	ORC2	-0.295046	2.8756	22.9003	1.70627e-06
ENSG00000143258.16	USP21	-0.294744	4.01831	24.5755	7.14561e-07
ENSG00000225830.13	ERCC6	-0.294546	3.42397	24.3388	8.07935e-07
ENSG00000286190.1		-0.29414	5.07256	22.8178	1.78109e-06
ENSG00000100201.21	DDX17	-0.293514	8.40963	23.1528	1.49624e-06
ENSG00000186001.13	LRCH3	-0.293184	4.09052	26.1267	3.19738e-07
ENSG00000122515.15	ZMIZ2	-0.292433	6.58307	22.8724	1.73116e-06
ENSG00000174799.10	CEP135	-0.291294	3.50518	29.6448	5.18919e-08
ENSG00000164597.13	COG5	-0.29076	3.47252	22.8905	1.71497e-06
ENSG00000119596.18	YLPM1	-0.289446	5.55532	22.5791	2.01671e-06
ENSG00000157741.15	UBN2	-0.287356	3.63412	27.3227	1.72175e-07
ENSG00000109917.11	ZPR1	-0.287316	5.34822	22.4466	2.16069e-06
ENSG00000234684.6	SDCBP2-AS1	-0.284244	0.860316	22.2358	2.41139e-06
ENSG00000052841.15	TTC17	-0.28416	5.36959	26.6501	2.43834e-07
ENSG00000066827.16	ZFAT	-0.283439	2.75508	34.954	3.37587e-09
ENSG00000167595.15	PROSER3	-0.282222	3.30883	28.1602	1.11676e-07
ENSG00000112365.4	ZBTB24	-0.279678	4.26948	24.237	8.51807e-07
ENSG00000118046.15	STK11	-0.279284	6.20472	24.5031	7.41919e-07
ENSG00000198625.13	MDM4	-0.278992	6.78695	27.2882	1.75275e-07
ENSG00000165819.12	METTL3	-0.277606	4.61918	25.1848	5.20924e-07
ENSG00000110274.16	CEP164	-0.277523	4.83835	26.7392	2.32854e-07
ENSG00000171634.18	BPTF	-0.275418	6.71554	31.4518	2.04452e-08
ENSG00000231329.8		-0.274918	1.53045	23.8795	1.0256e-06
ENSG00000114439.19	BBX	-0.27429	5.37398	22.345	2.27808e-06
ENSG00000049618.23	ARID1B	-0.27381	6.55166	23.7968	1.07061e-06
ENSG00000198466.12	ZNF587	-0.272205	4.1572	25.6639	4.06367e-07
ENSG00000133243.8	BTBD2	-0.271934	6.4152	22.9964	1.62307e-06
ENSG00000178163.8	ZNF518B	-0.270393	3.5428	24.3865	7.88174e-07
ENSG00000119772.16	DNMT3A	-0.270033	5.33256	32.0157	1.52929e-08
ENSG00000189241.7	TSPYL1	-0.269405	6.91521	22.2706	2.3681e-06
ENSG00000125651.14	GTF2F1	-0.269133	7.2379	22.8604	1.74205e-06
ENSG00000116539.13	ASH1L	-0.268911	5.84381	30.4437	3.43693e-08
ENSG00000126070.20	AGO3	-0.266168	4.63605	32.6391	1.1096e-08
ENSG00000221978.12	CCNL2	-0.263845	6.70742	22.6479	1.94575e-06
ENSG00000182606.15	TRAK1	-0.263752	5.95699	25.1381	5.33678e-07
ENSG00000148296.7	SURF6	-0.262932	4.30444	22.5147	2.08539e-06
ENSG00000187742.14	SECISBP2	-0.262921	5.68601	30.5514	3.2514e-08
ENSG00000154144.13	TBRG1	-0.260961	4.92411	25.6265	4.14304e-07
ENSG00000174840.9	PDE12	-0.257684	4.77407	26.9657	2.07095e-07
ENSG00000174227.16	PIGG	-0.257497	4.6917	27.0433	1.98948e-07
ENSG00000140948.11	ZCCHC14	-0.257009	3.88419	27.893	1.28214e-07
ENSG00000065413.20	ANKRD44	-0.255397	6.1786	23.2204	1.44457e-06
ENSG00000053254.15	FOXN3	-0.255125	7.02991	22.3058	2.32497e-06
ENSG00000114861.20	FOXP1	-0.253977	6.56719	24.4402	7.66535e-07
ENSG00000102977.15	ACD	-0.252619	4.18013	23.1847	1.47161e-06
ENSG00000121067.18	SPOP	-0.251461	4.60397	25.1445	5.31912e-07
ENSG00000196236.13	XPNPEP3	-0.250747	2.90816	24.6523	6.86637e-07
ENSG00000272106.1		-0.250694	3.19661	22.3501	2.27203e-06
ENSG00000165671.20	NSD1	-0.248818	6.76179	22.5097	2.09083e-06
ENSG00000136807.13	CDK9	-0.247255	6.79599	36.721	1.36302e-09
ENSG00000185811.18	IKZF1	-0.247122	7.31387	22.5525	2.04482e-06
ENSG00000162613.16	FUBP1	-0.241353	6.32015	22.6577	1.93588e-06
ENSG00000183354.12	KIAA2026	-0.239433	5.61041	22.4757	2.12815e-06
ENSG00000157191.20	NECAP2	-0.239392	5.80208	22.1741	2.49007e-06
ENSG00000158850.15	B4GALT3	-0.235347	5.51233	23.5031	1.24715e-06
ENSG00000213015.9	ZNF580	-0.234816	4.86585	22.1708	2.49444e-06
ENSG00000179912.20	R3HDM2	-0.230626	6.49347	32.5426	1.16606e-08
ENSG00000159140.20	SON	-0.226824	8.92526	27.543	1.53641e-07
ENSG00000121210.16	TMEM131L	-0.223924	6.15088	34.3123	4.69416e-09
ENSG00000157869.15	RAB28	-0.222868	2.70267	23.28	1.40052e-06
ENSG00000134444.14	RELCH	-0.22089	4.77978	23.5099	1.24272e-06
ENSG00000054611.14	TBC1D22A	-0.22007	5.78565	25.1414	5.32758e-07
ENSG00000215421.9	ZNF407	-0.218482	4.00018	22.2589	2.38249e-06
ENSG00000105221.17	AKT2	-0.216365	7.03446	23.5185	1.23721e-06
ENSG00000153187.20	HNRNPU	-0.215921	9.28128	40.8631	1.63275e-10
ENSG00000139613.12	SMARCC2	-0.215609	6.25599	22.9979	1.62182e-06
ENSG00000135999.12	EPC2	-0.21312	5.0042	23.7168	1.11605e-06
ENSG00000173264.14	GPR137	-0.210587	4.33539	22.8776	1.72656e-06
ENSG00000257621.7	PSMA3-AS1	-0.210464	5.87449	24.1297	9.00619e-07
ENSG00000167632.15	TRAPPC9	-0.200436	5.32058	26.0783	3.27843e-07
ENSG00000205744.10	DENND1C	-0.198205	6.87321	23.843	1.04519e-06
ENSG00000118579.13	MED28	-0.188329	5.62536	22.9374	1.6736e-06
ENSG00000125107.18	CNOT1	-0.185762	6.86109	23.6847	1.13479e-06
ENSG00000125386.15	FAM193A	-0.164247	5.84434	23.0695	1.5625e-06

## Sheet: Supplementary Data 6
gene_id	gene_name	logFC	logCPM	LR	PValue
ENSG00000087116.16	ADAMTS2	3.97655	4.43239	128.302	9.63932e-30
ENSG00000276107.1	THBS1-IT1	3.65619	-2.29008	79.4568	4.92882e-19
ENSG00000205716.4	FAM183DP	3.56101	-0.0393165	60.4711	7.46667e-15
ENSG00000152463.14	OLAH	3.21916	2.74572	76.3274	2.40326e-18
ENSG00000169174.10	PCSK9	3.06888	0.0152351	54.8227	1.31908e-13
ENSG00000115414.19	FN1	3.06013	3.87261	101.594	6.81384e-24
ENSG00000278621.1	THBS1-AS1	3.03981	-1.07898	51.8275	6.05961e-13
ENSG00000167772.12	ANGPTL4	2.59418	-0.829843	50.7085	1.07155e-12
ENSG00000103175.11	WFDC1	2.50447	-0.0102407	58.3534	2.19018e-14
ENSG00000146122.17	DAAM2	2.24607	4.36014	50.3069	1.31484e-12
ENSG00000235033.7	DAAM2-AS1	2.23744	0.265508	34.5597	4.13368e-09
ENSG00000054598.8	FOXC1	2.1952	3.91181	78.1345	9.62563e-19
ENSG00000157150.5	TIMP4	2.16377	-2.05656	47.6045	5.21479e-12
ENSG00000137801.10	THBS1	2.0737	7.7998	75.9232	2.94913e-18
ENSG00000167680.16	SEMA6B	1.97156	4.97762	54.6384	1.44881e-13
ENSG00000105976.15	MET	1.89774	-1.62861	50.6458	1.1063e-12
ENSG00000138135.6	CH25H	1.84277	-1.52554	30.8583	2.77567e-08
ENSG00000229344.1	MTCO2P12	1.77884	-0.420074	36.5709	1.47212e-09
ENSG00000204936.10	CD177	1.71497	8.74694	48.8239	2.80011e-12
ENSG00000078053.17	AMPH	1.6865	0.690807	45.0626	1.90833e-11
ENSG00000163958.14	ZDHHC19	1.67182	4.77937	37.9899	7.11106e-10
ENSG00000136634.6	IL10	1.60927	0.359362	43.5822	4.0651e-11
ENSG00000129538.14	RNASE1	1.58533	2.15394	51.7352	6.35129e-13
ENSG00000276085.1	CCL3L1	1.56419	6.4544	31.0828	2.47253e-08
ENSG00000211968.3	IGHV1-58	1.55166	0.301108	30.5882	3.19022e-08
ENSG00000102837.7	OLFM4	1.50939	4.80324	23.4262	1.29797e-06
ENSG00000183876.9	ARSI	1.50833	-0.503067	25.505	4.41241e-07
ENSG00000162407.9	PLPP3	1.49818	1.07229	59.4829	1.23363e-14
ENSG00000078401.7	EDN1	1.47225	2.59363	44.4453	2.61571e-11
ENSG00000115590.14	IL1R2	1.46262	8.05309	50.2115	1.38039e-12
ENSG00000267780.2		1.45332	-2.30261	33.703	6.42019e-09
ENSG00000197632.9	SERPINB2	1.41968	2.14886	30.6434	3.10084e-08
ENSG00000092445.12	TYRO3	1.39711	-1.4892	42.6801	6.44638e-11
ENSG00000001617.12	SEMA3F	1.37459	-1.0339	40.4573	2.00956e-10
ENSG00000121933.19	TMIGD3	1.3556	1.23311	41.4762	1.19314e-10
ENSG00000178726.6	THBD	1.35081	6.27608	48.6784	3.01574e-12
ENSG00000121742.18	GJB6	1.34216	1.2152	32.0322	1.51642e-08
ENSG00000122861.16	PLAU	1.31879	7.20234	24.1941	8.71008e-07
ENSG00000148344.11	PTGES	1.30297	4.0581	27.2307	1.80567e-07
ENSG00000196415.10	PRTN3	1.28504	4.0028	22.8671	1.73597e-06
ENSG00000155307.18	SAMSN1	1.26837	6.58468	59.0016	1.57546e-14
ENSG00000244242.2	IFITM10	1.26626	3.18992	59.9191	9.88372e-15
ENSG00000136160.16	EDNRB	1.26436	-2.38397	29.5854	5.35053e-08
ENSG00000118113.12	MMP8	1.25136	6.36301	24.9997	5.73392e-07
ENSG00000171860.4	C3AR1	1.23209	4.62095	31.7592	1.74521e-08
ENSG00000164105.4	SAP30	1.22129	4.10575	57.6016	3.20958e-14
ENSG00000012223.12	LTF	1.20951	9.02069	26.4686	2.67864e-07
ENSG00000197110.8	IFNL3	1.20915	-3.12764	25.0197	5.67479e-07
ENSG00000163739.4	CXCL1	1.20067	4.54139	50.5198	1.17971e-12
ENSG00000079215.14	SLC1A3	1.19888	0.822179	39.0913	4.04446e-10
ENSG00000197561.7	ELANE	1.19638	5.98476	22.7802	1.81625e-06
ENSG00000274695.1		1.18778	-1.41079	37.3666	9.78855e-10
ENSG00000163362.11	INAVA	1.18677	-0.0362383	26.6204	2.47617e-07
ENSG00000134070.5	IRAK2	1.17499	5.13614	43.1853	4.97932e-11
ENSG00000125144.13	MT1G	1.16263	-0.977503	22.2787	2.3581e-06
ENSG00000009950.16	MLXIPL	1.15896	-0.75544	28.1643	1.11444e-07
ENSG00000136158.12	SPRY2	1.14919	2.74799	47.5326	5.4098e-12
ENSG00000122641.11	INHBA	1.12714	0.670008	30.4114	3.49464e-08
ENSG00000133063.16	CHIT1	1.12621	3.17313	33.3499	7.69815e-09
ENSG00000005381.7	MPO	1.12588	6.48823	24.7595	6.4947e-07
ENSG00000259803.7	SLC22A31	1.12415	-0.350813	34.7212	3.80468e-09
ENSG00000118520.14	ARG1	1.10449	5.12718	34.6717	3.90264e-09
ENSG00000237732.9	CT75	1.09567	-1.14536	23.4186	1.30311e-06
ENSG00000227591.5	HSD11B1-AS1	1.08097	0.268892	44.4453	2.61563e-11
ENSG00000104611.12	SH2D4A	1.07778	-1.83908	24.8555	6.1791e-07
ENSG00000004799.8	PDK4	1.06435	2.89544	27.9031	1.27544e-07
ENSG00000128342.5	LIF	1.06401	0.309327	31.5153	1.97871e-08
ENSG00000229314.5	ORM1	1.05948	5.261	23.368	1.33786e-06
ENSG00000152766.6	ANKRD22	1.05858	3.42484	28.1548	1.11988e-07
ENSG00000108950.12	FAM20A	1.04579	2.93621	23.4391	1.2893e-06
ENSG00000134463.15	ECHDC3	1.04456	3.45064	43.1657	5.02951e-11
ENSG00000148346.12	LCN2	1.03209	7.36279	23.4594	1.27579e-06
ENSG00000169902.15	TPST1	1.01874	5.23523	44.6657	2.33713e-11
ENSG00000258597.3	SERPINA2	1.01803	-2.33383	32.3043	1.31818e-08
ENSG00000274286.2	ADRA2B	1.01574	-0.573927	36.1477	1.82912e-09
ENSG00000228278.4	ORM2	1.01172	0.494763	23.964	9.81551e-07
ENSG00000186642.16	PDE2A	1.01118	2.40554	47.6718	5.03898e-12
ENSG00000186417.14	GLDN	1.00845	-1.15664	25.2769	4.96612e-07
ENSG00000187479.7	C11orf96	0.997303	1.60138	26.9644	2.07235e-07
ENSG00000137393.9	RNF144B	0.996438	6.18305	53.0408	3.2669e-13
ENSG00000135424.16	ITGA7	0.992559	3.28644	32.4732	1.20848e-08
ENSG00000105697.9	HAMP	0.987623	-1.30585	31.869	1.6493e-08
ENSG00000104140.7	RHOV	0.983943	-2.1682	25.6128	4.17271e-07
ENSG00000150656.15	CNDP1	0.975697	-2.98079	27.1063	1.92567e-07
ENSG00000138061.12	CYP1B1	0.965989	3.98011	38.4893	5.50556e-10
ENSG00000106070.19	GRB10	0.954145	4.12237	35.2763	2.86087e-09
ENSG00000163083.6	INHBB	0.935739	0.323634	39.8448	2.74969e-10
ENSG00000272398.6	CD24	0.934159	5.52166	23.61	1.17974e-06
ENSG00000249173.5	LINC01093	0.921728	0.180742	22.6294	1.9646e-06
ENSG00000168209.5	DDIT4	0.92081	8.55108	47.046	6.93404e-12
ENSG00000165685.8	TMEM52B	0.911267	-1.18459	26.5626	2.5514e-07
ENSG00000089558.9	KCNH4	0.907902	-1.03807	22.5694	2.02685e-06
ENSG00000145555.15	MYO10	0.889563	2.56623	42.2404	8.07154e-11
ENSG00000168454.11	TXNDC2	0.888522	-1.02357	42.8561	5.89188e-11
ENSG00000228407.2		0.882296	-1.91081	27.4939	1.5759e-07
ENSG00000139832.5	RAB20	0.87506	5.88646	41.7366	1.04436e-10
ENSG00000242550.6	SERPINB10	0.854047	1.76445	23.583	1.19643e-06
ENSG00000169860.7	P2RY1	0.853651	1.92728	29.0904	6.90777e-08
ENSG00000257017.8	HP	0.852586	5.64984	25.7234	3.94026e-07
ENSG00000188886.3	ASTL	0.851727	-2.39005	24.023	9.51922e-07
ENSG00000231453.1	LINC01305	0.849746	-1.86167	23.9786	9.74125e-07
ENSG00000169181.13	GSG1L	0.842937	-1.37377	26.6901	2.38842e-07
ENSG00000049089.15	COL9A2	0.83495	6.03197	24.2246	8.57284e-07
ENSG00000139572.4	GPR84	0.832361	4.34532	27.3622	1.68694e-07
ENSG00000139370.12	SLC15A4	0.82625	7.41721	43.9775	3.32173e-11
ENSG00000128917.8	DLL4	0.82016	-0.743578	37.5586	8.87095e-10
ENSG00000147872.10	PLIN2	0.818142	6.48697	44.5865	2.43362e-11
ENSG00000229989.3	MIR181A1HG	0.791953	0.158541	34.89	3.48862e-09
ENSG00000196878.15	LAMB3	0.791693	3.48351	22.3545	2.26687e-06
ENSG00000129173.13	E2F8	0.788895	-0.675747	23.8387	1.04757e-06
ENSG00000176597.12	B3GNT5	0.784834	5.93518	51.3137	7.87237e-13
ENSG00000237214.3		0.780804	0.266425	26.1254	3.19944e-07
ENSG00000090376.10	IRAK3	0.774217	6.75704	46.4759	9.27536e-12
ENSG00000102755.12	FLT1	0.773151	1.44252	22.3511	2.27086e-06
ENSG00000235027.1		0.772165	3.00027	34.1498	5.10278e-09
ENSG00000121966.6	CXCR4	0.763609	9.20829	34.7587	3.73199e-09
ENSG00000130222.11	GADD45G	0.754874	4.19732	33.7935	6.12843e-09
ENSG00000185339.8	TCN2	0.753705	5.13761	33.5318	7.01067e-09
ENSG00000119698.12	PPP4R4	0.753032	-1.96017	32.2445	1.35942e-08
ENSG00000011426.11	ANLN	0.751248	1.00893	24.6468	6.88589e-07
ENSG00000167100.14	SAMD14	0.749779	3.60634	22.9093	1.69829e-06
ENSG00000169385.3	RNASE2	0.742631	5.19045	34.4922	4.27969e-09
ENSG00000101187.16	SLCO4A1	0.735521	0.362216	22.1782	2.48483e-06
ENSG00000197993.9	KEL	0.732895	-0.175816	22.7757	1.82051e-06
ENSG00000119915.5	ELOVL3	0.727277	-1.54519	22.1846	2.47647e-06
ENSG00000107566.14	ERLIN1	0.723995	4.08989	46.8961	7.48512e-12
ENSG00000125733.18	TRIP10	0.714004	3.05243	22.661	1.9325e-06
ENSG00000157557.12	ETS2	0.711096	8.18478	37.0017	1.18026e-09
ENSG00000274173.1		0.697453	3.13798	26.7509	2.31441e-07
ENSG00000213085.10	CFAP45	0.687572	4.67433	24.0638	9.31977e-07
ENSG00000119686.10	FLVCR2	0.66581	4.51576	32.1898	1.39821e-08
ENSG00000148926.10	ADM	0.656127	7.75576	28.5278	9.23618e-08
ENSG00000256235.2	SMIM3	0.653659	5.83883	43.8204	3.59936e-11
ENSG00000125812.16	GZF1	0.65325	6.28134	31.4832	2.01178e-08
ENSG00000158882.15	TOMM40L	0.651283	5.06087	36.3874	1.61748e-09
ENSG00000167034.10	NKX3-1	0.648659	1.65301	22.7674	1.82845e-06
ENSG00000096060.14	FKBP5	0.644437	7.52527	22.5891	2.00618e-06
ENSG00000213694.5	S1PR3	0.640513	3.10023	29.9949	4.33189e-08
ENSG00000165891.16	E2F7	0.639189	-1.13212	22.3497	2.27246e-06
ENSG00000183762.12	KREMEN1	0.637752	5.33875	30.5101	3.32131e-08
ENSG00000123975.5	CKS2	0.631996	1.47632	35.6115	2.40864e-09
ENSG00000140044.13	JDP2	0.626779	6.84197	40.7147	1.76161e-10
ENSG00000121797.10	CCRL2	0.620138	2.31965	27.8673	1.2993e-07
ENSG00000007968.7	E2F2	0.610478	3.61766	36.1716	1.80683e-09
ENSG00000163697.17	APBB2	0.603377	0.588282	24.4834	7.49514e-07
ENSG00000157152.17	SYN2	0.596873	0.236838	26.3985	2.77762e-07
ENSG00000183160.9	TMEM119	0.593151	2.7162	34.9763	3.33741e-09
ENSG00000151726.14	ACSL1	0.576808	9.50785	36.741	1.34912e-09
ENSG00000101412.13	E2F1	0.575842	3.50233	24.3253	8.13641e-07
ENSG00000181218.5	H2AW	0.574201	3.11732	30.0511	4.20816e-08
ENSG00000111817.17	DSE	0.573889	5.34291	24.3621	7.98244e-07
ENSG00000108582.12	CPD	0.570399	7.80842	32.4798	1.2044e-08
ENSG00000198363.18	ASPH	0.567685	5.68105	29.9579	4.41531e-08
ENSG00000251161.3		0.566052	0.314457	36.966	1.20205e-09
ENSG00000108932.12	SLC16A6	0.563666	3.99365	42.6633	6.5022e-11
ENSG00000027697.14	IFNGR1	0.562846	7.00431	28.7186	8.36981e-08
ENSG00000187837.3	H1-2	0.561075	6.00308	27.2873	1.75356e-07
ENSG00000279227.1		0.560009	1.80355	26.3777	2.80761e-07
ENSG00000170525.21	PFKFB3	0.557876	8.66379	22.8687	1.73455e-06
ENSG00000178996.14	SNX18	0.554453	7.18469	25.7731	3.84011e-07
ENSG00000059728.11	MXD1	0.548202	9.51667	32.0707	1.48663e-08
ENSG00000115594.12	IL1R1	0.545589	5.05255	26.6853	2.39441e-07
ENSG00000277449.1	CEBPB-AS1	0.545344	1.10771	38.9041	4.45142e-10
ENSG00000183696.14	UPP1	0.543988	7.3985	30.1621	3.97409e-08
ENSG00000161921.15	CXCL16	0.54111	7.11483	27.1219	1.91025e-07
ENSG00000178896.9	EXOSC4	0.538778	4.62449	32.6429	1.10741e-08
ENSG00000137563.12	GGH	0.538058	1.12643	28.512	9.3121e-08
ENSG00000135476.11	ESPL1	0.537758	1.35334	29.3139	6.15511e-08
ENSG00000119138.4	KLF9	0.523116	7.05061	26.3376	2.86651e-07
ENSG00000152229.18	PSTPIP2	0.521119	6.41234	30.7552	2.92713e-08
ENSG00000134686.18	PHC2	0.51779	8.81881	45.1614	1.8145e-11
ENSG00000100644.17	HIF1A	0.516405	9.06831	25.7648	3.85659e-07
ENSG00000116273.6	PHF13	0.513466	4.57092	32.3662	1.27685e-08
ENSG00000136603.14	SKIL	0.511465	5.69547	25.1856	5.20684e-07
ENSG00000163171.7	CDC42EP3	0.509118	8.59123	31.4834	2.01148e-08
ENSG00000159128.14	IFNGR2	0.505134	8.24004	32.2153	1.38002e-08
ENSG00000113368.12	LMNB1	0.502661	6.09545	28.8193	7.94555e-08
ENSG00000229644.6	NAMPTP1	0.501526	6.74829	23.6455	1.15815e-06
ENSG00000135503.13	ACVR1B	0.494745	4.74813	26.9471	2.09103e-07
ENSG00000172216.5	CEBPB	0.489112	11.0861	31.7618	1.74284e-08
ENSG00000165424.6	ZCCHC24	0.485161	3.17766	27.1003	1.93165e-07
ENSG00000143545.8	RAB13	0.482488	3.76593	31.0142	2.56141e-08
ENSG00000082014.16	SMARCD3	0.482142	6.69976	42.6433	6.56896e-11
ENSG00000096063.16	SRPK1	0.476787	6.16358	46.1545	1.09288e-11
ENSG00000185499.16	MUC1	0.47427	1.54762	24.0098	9.58445e-07
ENSG00000177483.11	RBM44	0.472879	1.25404	24.4405	7.66388e-07
ENSG00000221869.4	CEBPD	0.469108	8.13217	23.1335	1.51133e-06
ENSG00000178719.17	GRINA	0.468527	9.29914	26.7057	2.36924e-07
ENSG00000134627.12	PIWIL4	0.468108	3.30791	31.3557	2.14829e-08
ENSG00000105835.12	NAMPT	0.465197	11.0392	31.8032	1.70614e-08
ENSG00000180316.12	PNPLA1	0.461891	3.06115	24.3669	7.9625e-07
ENSG00000159216.18	RUNX1	0.455181	6.76773	25.4277	4.59287e-07
ENSG00000101255.11	TRIB3	0.453534	3.66011	22.4595	2.14618e-06
ENSG00000170385.10	SLC30A1	0.450822	5.72355	22.7441	1.85071e-06
ENSG00000223573.7	TINCR	0.446583	-0.29821	25.6034	4.19292e-07
ENSG00000137462.7	TLR2	0.445928	7.97877	30.1991	3.89898e-08
ENSG00000205269.6	TMEM170B	0.444913	6.0301	37.8023	7.82887e-10
ENSG00000158470.5	B4GALT5	0.444512	7.12852	31.0355	2.53351e-08
ENSG00000132952.12	USPL1	0.443806	5.37542	25.8444	3.70069e-07
ENSG00000253276.3	CCDC71L	0.43765	6.23028	27.7355	1.39084e-07
ENSG00000169826.8	CSGALNACT2	0.436865	7.3487	25.0755	5.51302e-07
ENSG00000158428.4	CATIP	0.435803	1.07923	29.452	5.73202e-08
ENSG00000151952.16	TMEM132D	0.434874	0.423543	23.0891	1.54666e-06
ENSG00000183735.10	TBK1	0.433681	4.99471	29.4323	5.79036e-08
ENSG00000155926.14	SLA	0.43246	7.51473	24.1415	8.95108e-07
ENSG00000112312.10	GMNN	0.428856	1.67624	37.5917	8.72164e-10
ENSG00000140525.17	FANCI	0.427483	2.32636	28.286	1.0465e-07
ENSG00000123080.11	CDKN2C	0.427219	2.94531	33.2842	7.9629e-09
ENSG00000113916.18	BCL6	0.426154	9.24111	27.9084	1.27193e-07
ENSG00000145428.14	RNF175	0.425709	2.42794	23.6837	1.13542e-06
ENSG00000101384.12	JAG1	0.424276	3.39534	29.8702	4.61962e-08
ENSG00000277879.1		0.421633	1.872	23.0702	1.56191e-06
ENSG00000107372.13	ZFAND5	0.417073	8.3049	30.9691	2.62169e-08
ENSG00000277969.1		0.416233	4.5629	23.2082	1.45378e-06
ENSG00000123473.15	STIL	0.414847	0.486703	22.4556	2.15058e-06
ENSG00000137804.13	NUSAP1	0.414776	2.21681	22.2733	2.36477e-06
ENSG00000143546.10	S100A8	0.414181	11.9093	26.527	2.59877e-07
ENSG00000115165.10	CYTIP	0.412691	7.63068	23.4623	1.27385e-06
ENSG00000147454.14	SLC25A37	0.408656	9.67801	34.4852	4.29496e-09
ENSG00000021355.13	SERPINB1	0.408133	7.88723	31.3658	2.13712e-08
ENSG00000197903.7	H2BC12	0.40378	5.14851	23.7257	1.1109e-06
ENSG00000255274.9	SMIM35	0.397486	2.19393	24.7121	6.65638e-07
ENSG00000115956.10	PLEK	0.397337	10.3246	27.532	1.54517e-07
ENSG00000133874.2	RNF122	0.394737	3.95173	30.2895	3.72132e-08
ENSG00000198826.11	ARHGAP11A	0.384856	1.91889	30.3126	3.67722e-08
ENSG00000136560.13	TANK	0.377069	5.94635	32.4683	1.21155e-08
ENSG00000135821.18	GLUL	0.376466	9.93661	23.064	1.56699e-06
ENSG00000068137.15	PLEKHH3	0.3761	0.393378	22.8237	1.77563e-06
ENSG00000165030.4	NFIL3	0.375582	8.31892	26.9187	2.12194e-07
ENSG00000119899.13	SLC17A5	0.371993	3.03403	38.6648	5.03191e-10
ENSG00000106638.16	TBL2	0.371194	3.1798	22.267	2.37248e-06
ENSG00000139112.11	GABARAPL1	0.365661	8.04723	29.1875	6.57032e-08
ENSG00000168374.11	ARF4	0.365595	6.24329	27.1606	1.87238e-07
ENSG00000135404.11	CD63	0.364495	9.02465	30.3341	3.6367e-08
ENSG00000137575.12	SDCBP	0.363379	8.30636	31.9523	1.58008e-08
ENSG00000204444.11	APOM	0.362489	1.04541	27.9943	1.21676e-07
ENSG00000159082.17	SYNJ1	0.358336	4.56083	25.1174	5.39431e-07
ENSG00000121316.11	PLBD1	0.358031	7.99223	24.6241	6.96761e-07
ENSG00000074319.13	TSG101	0.35679	4.8722	34.5114	4.23763e-09
ENSG00000161011.20	SQSTM1	0.356316	8.43244	24.3592	7.99422e-07
ENSG00000103642.12	LACTB	0.353113	5.89782	22.2135	2.43957e-06
ENSG00000162702.8	ZNF281	0.350077	6.70118	30.1942	3.90873e-08
ENSG00000163220.11	S100A9	0.347203	13.4701	25.4969	4.43093e-07
ENSG00000163605.14	PPP4R2	0.342408	6.24436	23.2934	1.39075e-06
ENSG00000143622.11	RIT1	0.342202	7.4944	23.724	1.11186e-06
ENSG00000176142.13	TMEM39A	0.336525	3.99603	27.3968	1.65706e-07
ENSG00000023330.15	ALAS1	0.335666	5.56509	25.2735	4.97485e-07
ENSG00000137312.15	FLOT1	0.335041	8.79594	29.3837	5.93747e-08
ENSG00000117298.16	ECE1	0.334472	8.80984	23.5958	1.18846e-06
ENSG00000117758.14	STX12	0.334239	4.60769	34.149	5.10501e-09
ENSG00000127947.16	PTPN12	0.332071	7.50606	28.4352	9.68873e-08
ENSG00000164051.14	CCDC51	0.331712	1.698	25.6716	4.04737e-07
ENSG00000153094.23	BCL2L11	0.331308	5.39514	25.6721	4.04632e-07
ENSG00000116815.16	CD58	0.328748	4.33036	24.6014	7.05017e-07
ENSG00000140564.12	FURIN	0.322341	8.62136	25.2485	5.03986e-07
ENSG00000129696.12	TTI2	0.321809	2.09739	30.0784	4.14927e-08
ENSG00000183955.13	KMT5A	0.316076	6.0409	22.9292	1.68083e-06
ENSG00000122862.5	SRGN	0.316041	11.0822	22.7984	1.7992e-06
ENSG00000119048.7	UBE2B	0.315747	6.66893	26.602	2.49979e-07
ENSG00000217128.12	FNIP1	0.314294	5.66211	22.6916	1.90196e-06
ENSG00000111679.17	PTPN6	0.312511	8.77838	37.2853	1.02051e-09
ENSG00000097033.14	SH3GLB1	0.311988	7.42319	24.8474	6.20535e-07
ENSG00000122958.15	VPS26A	0.309915	4.39965	22.9131	1.69496e-06
ENSG00000136048.14	DRAM1	0.307873	4.16214	22.2655	2.37432e-06
ENSG00000169032.9	MAP2K1	0.306354	6.21918	25.5146	4.39057e-07
ENSG00000159346.13	ADIPOR1	0.30543	7.71147	27.2523	1.78559e-07
ENSG00000143771.12	CNIH4	0.30436	4.45713	22.4526	2.15393e-06
ENSG00000132963.8	POMP	0.303509	4.98395	26.0472	3.33169e-07
ENSG00000131446.16	MGAT1	0.303379	7.96785	23.8303	1.05211e-06
ENSG00000109466.14	KLHL2	0.302216	5.75283	23.9157	1.00649e-06
ENSG00000101457.13	DNTTIP1	0.301991	5.25307	23.5115	1.24169e-06
ENSG00000153487.12	ING1	0.301724	5.42895	23.3132	1.37655e-06
ENSG00000142657.21	PGD	0.301321	8.80386	22.2156	2.43689e-06
ENSG00000116212.15	LRRC42	0.298961	2.75418	37.1412	1.09878e-09
ENSG00000104756.16	KCTD9	0.297452	3.58319	29.2076	6.50248e-08
ENSG00000141367.11	CLTC	0.296389	6.6253	23.8239	1.05565e-06
ENSG00000143797.12	MBOAT2	0.293292	4.95629	24.2878	8.29645e-07
ENSG00000101782.15	RIOK3	0.290035	7.43982	22.4022	2.21124e-06
ENSG00000146112.12	PPP1R18	0.287901	9.60278	26.61	2.48953e-07
ENSG00000198833.7	UBE2J1	0.287439	8.07876	23.5814	1.19741e-06
ENSG00000148834.13	GSTO1	0.286038	5.99328	23.7712	1.08492e-06
ENSG00000025039.14	RRAGD	0.280784	4.65178	31.9883	1.55104e-08
ENSG00000214174.8	AMZ2P1	0.280599	2.71091	23.3793	1.33004e-06
ENSG00000104763.19	ASAH1	0.279221	8.20737	24.3111	8.19643e-07
ENSG00000143815.15	LBR	0.279145	6.28565	23.2231	1.44256e-06
ENSG00000007168.13	PAFAH1B1	0.275812	6.12352	33.7544	6.2528e-09
ENSG00000035862.12	TIMP2	0.269845	7.57488	27.1724	1.86093e-07
ENSG00000189403.15	HMGB1	0.268321	7.71173	23.0084	1.61296e-06
ENSG00000169564.6	PCBP1	0.260773	9.46531	35.2276	2.93341e-09
ENSG00000149781.12	FERMT3	0.260759	8.80348	25.2525	5.02956e-07
ENSG00000103769.10	RAB11A	0.260572	6.46997	22.5151	2.08503e-06
ENSG00000108588.14	CCDC47	0.257338	4.47462	23.2748	1.40426e-06
ENSG00000160410.15	SHKBP1	0.253979	8.72557	25.941	3.5202e-07
ENSG00000101189.7	MRGBP	0.251145	3.69861	26.6597	2.42627e-07
ENSG00000122218.15	COPA	0.248251	6.25644	26.2749	2.96113e-07
ENSG00000100883.12	SRP54	0.245131	3.66671	22.414	2.19766e-06
ENSG00000131100.13	ATP6V1E1	0.24242	6.07966	35.3013	2.82441e-09
ENSG00000189376.12	C8orf76	0.241732	3.06068	22.778	1.81837e-06
ENSG00000114573.10	ATP6V1A	0.240934	5.15575	26.313	2.90335e-07
ENSG00000182117.5	NOP10	0.238703	6.51593	22.7763	1.81999e-06
ENSG00000101152.11	DNAJC5	0.238051	6.68282	23.5116	1.24163e-06
ENSG00000168883.20	USP39	0.236811	5.25404	25.6963	3.99598e-07
ENSG00000166478.10	ZNF143	0.234959	4.15704	25.7079	3.97203e-07
ENSG00000198858.10	R3HDM4	0.227921	9.47428	23.7034	1.12383e-06
ENSG00000174021.11	GNG5	0.225064	6.8085	22.5957	1.99929e-06
ENSG00000156639.12	ZFAND3	0.224001	7.29234	30.0198	4.27667e-08
ENSG00000006831.10	ADIPOR2	0.221659	4.85899	28.9369	7.47754e-08
ENSG00000135926.15	TMBIM1	0.21723	7.47422	23.3704	1.33616e-06
ENSG00000080815.19	PSEN1	0.212781	5.81902	23.6701	1.14343e-06
ENSG00000065970.9	FOXJ2	0.212456	5.18101	22.5637	2.03293e-06
ENSG00000126653.18	NSRP1	0.212385	4.5462	23.4303	1.29519e-06
ENSG00000153310.19	CYRIB	0.211203	7.96255	25.4378	4.56871e-07
ENSG00000169714.16	CNBP	0.210684	8.43624	23.8107	1.0629e-06
ENSG00000136021.18	SCYL2	0.207182	5.39482	23.1958	1.46316e-06
ENSG00000103429.11	BFAR	0.200717	4.64991	22.4409	2.16714e-06
ENSG00000181929.12	PRKAG1	0.179232	4.37529	24.8808	6.0987e-07
ENSG00000213719.8	CLIC1	0.17883	9.31129	22.2655	2.37435e-06
ENSG00000134453.16	RBM17	0.171295	5.69071	23.6952	1.12865e-06
ENSG00000240682.9	ISY1	0.170528	5.41879	22.9782	1.63846e-06
ENSG00000146282.18	RARS2	0.165191	3.33223	23.1132	1.5274e-06

## Sheet: Supplementary Data 7
gene_id	gene_name	logFC	logCPM	LR	PValue
ENSG00000211720.3	TRBV11-1	-0.932483	-2.98286	36.5014	1.52558e-09
ENSG00000205500.8	MAPRE3-AS1	-0.783865	-3.03847	26.4423	2.71524e-07
ENSG00000250659.2		-0.750736	-2.15772	33.3723	7.61005e-09
ENSG00000231697.3	NANOGP5	-0.629963	-2.77146	23.8931	1.01838e-06
ENSG00000204060.7	FOXO6	-0.619688	0.445271	33.4193	7.42847e-09
ENSG00000037280.16	FLT4	-0.554748	0.967188	25.2663	4.9935e-07
ENSG00000107282.8	APBA1	-0.550447	-1.06487	25.2481	5.04088e-07
ENSG00000267702.1		-0.515867	-0.878511	34.3835	4.52534e-09
ENSG00000176920.12	FUT2	-0.51318	-2.26078	22.5871	2.00827e-06
ENSG00000260719.1		-0.51147	1.43161	33.2185	8.2364e-09
ENSG00000100276.10	RASL10A	-0.48508	-0.937546	25.7671	3.852e-07
ENSG00000256806.5	C17orf100	-0.453857	0.614139	24.3859	7.8843e-07
ENSG00000124942.14	AHNAK	-0.409842	10.7582	28.3651	1.00458e-07
ENSG00000117643.14	MAN1C1	-0.377718	3.10183	24.5121	7.38457e-07
ENSG00000239306.4	RBM14	-0.352943	5.06156	36.8221	1.29418e-09
ENSG00000118412.12	CASP8AP2	-0.33873	3.38597	25.5612	4.28581e-07
ENSG00000155657.26	TTN	-0.333807	4.48237	25.2332	5.07989e-07
ENSG00000181722.16	ZBTB20	-0.324243	3.92911	28.5812	8.98503e-08
ENSG00000279495.1		-0.32112	-0.479056	31.0916	2.46129e-08
ENSG00000213693.4	SEC14L1P1	-0.30767	0.228533	32.7015	1.07457e-08
ENSG00000145734.19	BDP1	-0.284423	5.19439	33.2192	8.23335e-09
ENSG00000161914.10	ZNF653	-0.251783	2.18103	29.89	4.57266e-08
ENSG00000119977.21	TCTN3	-0.232434	2.35961	22.3362	2.28847e-06
ENSG00000156603.18	MED19	-0.230323	2.79324	23.389	1.32336e-06
ENSG00000103064.15	SLC7A6	-0.219304	4.88468	22.2492	2.39463e-06
ENSG00000143458.12	GABPB2	-0.20811	3.58447	23.8854	1.02243e-06
ENSG00000147421.18	HMBOX1	-0.188375	3.80795	30.4583	3.41118e-08
ENSG00000104880.17	ARHGEF18	-0.17733	6.81539	28.0201	1.20064e-07

## Sheet: Supplementary Data 8
cluster_id	gene_id	gene_name	logFC	logCPM	LR	PValue
chr15:39588218:39588959:clu_18071	ENSG00000137801.10	THBS1	4.15973	3.63271	117.664	2.05373e-27
chr3:196198451:196198789:clu_43729	ENSG00000163958.14	ZDHHC19	3.56454	3.82475	90.2173	2.13391e-21
chr3:196198874:196207398:clu_43729	ENSG00000163958.14	ZDHHC19	3.51547	4.35325	90.3138	2.03228e-21
chr19:43356108:43360265:clu_23933	ENSG00000204936.10	CD177	3.32569	7.0188	87.174	9.93838e-21
chr2:102019812:102020676:clu_46023	ENSG00000115590.14	IL1R2	3.12551	4.61676	118.819	1.14737e-27
chr2:102021253:102022187:clu_46023	ENSG00000115590.14	IL1R2	3.08566	4.98347	115.936	4.9098e-27
chr2:102025751:102025869:clu_46024	ENSG00000115590.14	IL1R2	3.06467	3.28707	95.3289	1.61242e-22
chr11:102721762:102722429:clu_8430	ENSG00000118113.12	MMP8	2.79605	4.49828	77.5304	1.30692e-18
chr2:102024668:102025869:clu_46024	ENSG00000115590.14	IL1R2	2.78434	5.07658	100.91	9.62478e-24
chr11:102713857:102714556:clu_8429	ENSG00000118113.12	MMP8	2.75076	3.41793	69.9682	6.02671e-17
chr2:102008642:102009722:clu_46020	ENSG00000115590.14	IL1R2	2.67584	3.60175	88.0664	6.32932e-21
chr2:102026253:102028226:clu_46024	ENSG00000115590.14	IL1R2	2.57784	7.17616	94.3918	2.58863e-22
chr2:102022249:102024533:clu_46024	ENSG00000115590.14	IL1R2	2.50658	7.38717	94.0985	3.0021e-22
chr2:102009826:102015871:clu_46020	ENSG00000115590.14	IL1R2	2.45517	7.3391	93.4593	4.14633e-22
chr9:128149663:128150238:clu_56146	ENSG00000148346.12	LCN2	2.42322	6.57164	73.5755	9.68597e-18
chr2:102016051:102019638:clu_46022	ENSG00000115590.14	IL1R2	2.42073	6.8229	89.8479	2.57186e-21
chr2:102008642:102009562:clu_46020	ENSG00000115590.14	IL1R2	2.42016	6.63172	86.0458	1.7582e-20
chr2:101992033:102008515:clu_46020	ENSG00000115590.14	IL1R2	2.41309	4.33736	83.8932	5.22251e-20
chr2:101992011:102008515:clu_46020	ENSG00000115590.14	IL1R2	2.37659	5.49424	82.8718	8.75534e-20
chr2:102024668:102026111:clu_46024	ENSG00000115590.14	IL1R2	2.33775	6.12584	83.401	6.69879e-20
chr2:102019812:102022187:clu_46023	ENSG00000115590.14	IL1R2	2.33595	6.80085	84.8493	3.21996e-20
chr6:131581378:131582621:clu_34738	ENSG00000118520.14	ARG1	2.30011	3.68301	78.2319	9.16258e-19
chr6:131582715:131583060:clu_34738	ENSG00000118520.14	ARG1	2.282	3.59518	79.9949	3.7537e-19
chr6:131583164:131583355:clu_34739	ENSG00000118520.14	ARG1	2.26183	4.34831	74.5747	5.83859e-18
chr2:102024668:102028226:clu_46024	ENSG00000115590.14	IL1R2	2.25501	3.17822	76.9795	1.72738e-18
chr6:131579285:131581219:clu_34738	ENSG00000118520.14	ARG1	2.2289	4.25847	76.2596	2.48722e-18
chr6:131573339:131576663:clu_34738	ENSG00000118520.14	ARG1	2.22376	4.10821	77.5321	1.30585e-18
chr6:131576735:131579111:clu_34738	ENSG00000118520.14	ARG1	2.20372	4.20801	76.7969	1.89477e-18
chr19:42589038:42589457:clu_23929	ENSG00000124469.12	CEACAM8	2.15484	3.45424	56.3961	5.92479e-14
chr9:128150374:128151638:clu_56145	ENSG00000148346.12	LCN2	2.09619	6.22651	71.326	3.02822e-17
chr19:42589735:42593541:clu_23930	ENSG00000124469.12	CEACAM8	2.08803	3.23078	55.6208	8.78909e-14
chr21:14517041:14521150:clu_28879	ENSG00000155307.18	SAMSN1	2.06863	5.15963	101.553	6.95916e-24
chr15:39585563:39587347:clu_18070	ENSG00000137801.10	THBS1	2.06156	4.60974	81.8091	1.4989e-19
chr2:101991996:102008515:clu_46020	ENSG00000115590.14	IL1R2	2.03231	4.18619	69.1536	9.10843e-17
chr15:39582752:39583617:clu_18069	ENSG00000137801.10	THBS1	2.02461	3.77315	77.6024	1.26019e-18
chr15:39583692:39583988:clu_18069	ENSG00000137801.10	THBS1	2.02373	4.742	76.8102	1.88199e-18
chr15:39581924:39582193:clu_18068	ENSG00000137801.10	THBS1	2.01327	4.25511	76.7662	1.9244e-18
chr15:39587520:39588042:clu_18071	ENSG00000137801.10	THBS1	2.00725	3.86105	77.7342	1.1788e-18
chr19:830941:831716:clu_21858	ENSG00000172232.10	AZU1	1.95826	5.14056	51.1768	8.44085e-13
chr17:58279214:58279297:clu_13993	ENSG00000005381.7	MPO	1.94019	3.98188	43.3364	4.60922e-11
chr21:14521221:14546205:clu_28880	ENSG00000155307.18	SAMSN1	1.93038	5.60711	104.85	1.31773e-24
chr16:72057466:72058254:clu_17226	ENSG00000257017.8	HP	1.92584	3.96409	45.0033	1.96701e-11
chr15:39590023:39590516:clu_18073	ENSG00000137801.10	THBS1	1.92515	5.08473	76.239	2.5133e-18
chr20:38327655:38331048:clu_28091	ENSG00000101425.13	BPI	1.89562	4.95929	58.6902	1.84557e-14
chr10:73912322:73912924:clu_10421	ENSG00000122861.16	PLAU	1.88659	4.77965	47.4961	5.51123e-12
chr20:38331090:38334430:clu_28091	ENSG00000101425.13	BPI	1.88312	4.90783	59.0813	1.51286e-14
chr20:38326432:38327588:clu_28091	ENSG00000101425.13	BPI	1.87888	4.99877	57.0515	4.24545e-14
chr17:58275702:58277827:clu_13991	ENSG00000005381.7	MPO	1.86921	4.80827	49.3929	2.09503e-12
chr15:39581228:39581829:clu_18068	ENSG00000137801.10	THBS1	1.86688	4.07888	69.4508	7.83439e-17
chr9:114323805:114324018:clu_55826	ENSG00000229314.5	ORM1	1.86467	5.42734	55.3085	1.03021e-13
chr10:73914128:73914776:clu_10423	ENSG00000122861.16	PLAU	1.86105	5.68014	47.3117	6.05499e-12
chr14:24573810:24574245:clu_20121	ENSG00000100448.4	CTSG	1.84985	4.58678	40.1992	2.2934e-10
chr9:114323247:114323663:clu_55826	ENSG00000229314.5	ORM1	1.83863	3.14123	54.875	1.28443e-13
chr17:58270863:58271655:clu_13990	ENSG00000005381.7	MPO	1.83404	4.69242	51.7383	6.34128e-13
chr10:73913098:73913290:clu_10421	ENSG00000122861.16	PLAU	1.82024	4.98428	46.2988	1.01525e-11
chr10:73913758:73913980:clu_10422	ENSG00000122861.16	PLAU	1.81576	5.00803	44.0615	3.18225e-11
chr10:73912068:73912215:clu_10420	ENSG00000122861.16	PLAU	1.81557	3.30081	42.3959	7.45468e-11
chr14:24574499:24574675:clu_20121	ENSG00000100448.4	CTSG	1.81253	4.31287	35.7822	2.20656e-09
chr10:73914916:73915251:clu_10423	ENSG00000122861.16	PLAU	1.80943	5.21037	44.262	2.87239e-11
chr16:72056631:72057392:clu_17226	ENSG00000257017.8	HP	1.80936	3.10387	46.6579	8.4525e-12
chrX:66033830:66039944:clu_969	ENSG00000155659.15	VSIG4	1.78687	2.97812	49.6613	1.82712e-12
chr10:73913381:73913539:clu_10422	ENSG00000122861.16	PLAU	1.78441	4.53383	44.5372	2.49566e-11
chr17:58273669:58275542:clu_13991	ENSG00000005381.7	MPO	1.78236	4.42562	47.9918	4.28003e-12
chr21:14512573:14516892:clu_28879	ENSG00000155307.18	SAMSN1	1.75001	4.88205	93.102	4.96668e-22
chr10:73911612:73912041:clu_10420	ENSG00000122861.16	PLAU	1.74853	3.48019	38.8375	4.60582e-10
chr8:7016862:7018222:clu_56893	ENSG00000239839.7	DEFA3	1.72376	6.96811	22.7087	1.88512e-06
chr10:73915399:73916389:clu_10424	ENSG00000122861.16	PLAU	1.7125	5.68331	41.8975	9.61848e-11
chr6:106971834:106974578:clu_34367	ENSG00000272398.6	CD24	1.70826	4.47721	60.9334	5.904e-15
chr3:48223712:48224354:clu_41395	ENSG00000164047.5	CAMP	1.66416	6.86174	64.6328	9.02394e-16
chr2:218392299:218392406:clu_47744	ENSG00000018280.17	SLC11A1	1.64721	3.42919	58.9124	1.64849e-14
chr21:14512573:14521150:clu_28879	ENSG00000155307.18	SAMSN1	1.64417	4.10795	80.3342	3.16155e-19
chr21:14510461:14512444:clu_28878	ENSG00000155307.18	SAMSN1	1.63261	5.11072	86.2126	1.61593e-20
chr12:8060195:8066278:clu_3281	ENSG00000171860.4	C3AR1	1.62969	3.36058	45.9955	1.18526e-11
chr17:36195912:36196598:clu_13029	ENSG00000277632.2,ENSG00000276085.1	CCL3	1.61618	6.19823	35.3413	2.76701e-09
chr19:46019647:46022735:clu_24138	ENSG00000008438.5	PGLYRP1	1.59541	6.23574	64.1812	1.13486e-15
chr21:14500735:14510310:clu_28878	ENSG00000155307.18	SAMSN1	1.59541	5.64847	84.8787	3.17247e-20
chr19:46019419:46019526:clu_24138	ENSG00000008438.5	PGLYRP1	1.59461	6.22362	62.7459	2.3517e-15
chr4:73869570:73869669:clu_39089	ENSG00000163739.4	CXCL1	1.59152	4.39641	65.8181	4.94531e-16
chr4:73869792:73869906:clu_39090	ENSG00000163739.4	CXCL1	1.57367	4.08403	65.2799	6.49821e-16
chr21:14486114:14498442:clu_28877	ENSG00000155307.18	SAMSN1	1.55077	4.86768	81.3115	1.92797e-19
chr4:184773875:184776884:clu_40367	ENSG00000151726.14	ACSL1	1.54702	3.55273	54.0836	1.9214e-13
chr4:73869989:73870521:clu_39090	ENSG00000163739.4	CXCL1	1.5268	4.24753	61.682	4.03658e-15
chr11:59864086:59866392:clu_7207	ENSG00000134827.8	TCN1	1.50286	3.37387	55.9645	7.37924e-14
chr4:173371497:173373390:clu_40291	ENSG00000164105.4	SAP30	1.48839	3.51526	74.1779	7.13849e-18
chr11:59862722:59863907:clu_7207	ENSG00000134827.8	TCN1	1.48785	3.02712	55.2607	1.05559e-13
chr7:66241270:66286511:clu_30486	ENSG00000169902.15	TPST1	1.46386	3.08383	58.9034	1.65604e-14
chr11:59861682:59862582:clu_7206	ENSG00000134827.8	TCN1	1.45962	3.36279	53.8684	2.14383e-13
chr7:66205522:66240325:clu_30486	ENSG00000169902.15	TPST1	1.45871	4.22026	71.0145	3.54615e-17
chr15:39588218:39588526:clu_18071	ENSG00000137801.10	THBS1	1.43895	3.8358	54.2929	1.72723e-13
chr4:173373515:173373939:clu_40291	ENSG00000164105.4	SAP30	1.43402	3.63357	67.4801	2.12827e-16
chr15:39588699:39588959:clu_18071	ENSG00000137801.10	THBS1	1.41772	4.36341	51.5211	7.08324e-13
chr4:173374037:173377205:clu_40291	ENSG00000164105.4	SAP30	1.4136	3.55048	65.422	6.04602e-16
chr3:10200515:10209589:clu_40593	ENSG00000134070.5	IRAK2	1.34843	3.10777	55.2503	1.06118e-13
chr4:184768450:184773663:clu_40366	ENSG00000151726.14	ACSL1	1.33218	3.33237	49.5745	1.90983e-12
chr6:18387630:18399499:clu_32654	ENSG00000137393.9	RNF144B	1.30969	5.29388	66.6704	3.20917e-16
chr4:78573267:78579027:clu_39179	ENSG00000138772.13	ANXA3	1.29716	5.83969	48.6834	3.00808e-12
chr12:66226837:66228252:clu_4694	ENSG00000090376.10	IRAK3	1.2896	3.89044	73.1489	1.20231e-17
chr12:66211597:66217171:clu_4693	ENSG00000090376.10	IRAK3	1.28605	3.25701	70.59	4.39745e-17
chr13:30746744:30752052:clu_2099	ENSG00000132965.9	ALOX5AP	1.27674	3.51948	60.9735	5.78472e-15
chr20:46012582:46013255:clu_28265	ENSG00000100985.7	MMP9	1.27614	7.72223	33.8054	6.091e-09
chr4:78597414:78601510:clu_39180	ENSG00000138772.13	ANXA3	1.26483	5.83231	46.6339	8.55679e-12
chr20:45253151:45253575:clu_28217	ENSG00000124107.5	SLPI	1.26263	5.70978	48.4014	3.47318e-12
chr12:66245262:66247695:clu_4696	ENSG00000090376.10	IRAK3	1.25979	4.29227	70.9432	3.67657e-17
chr11:10306098:10306332:clu_6571	ENSG00000148926.10	ADM	1.25883	6.96223	58.116	2.47112e-14
chr6:18463380:18464927:clu_32655	ENSG00000137393.9	RNF144B	1.25608	3.21887	63.1611	1.90474e-15
chr12:66217235:66226723:clu_4694	ENSG00000090376.10	IRAK3	1.25114	3.33089	66.316	3.8412e-16
chr20:45252419:45253002:clu_28217	ENSG00000124107.5	SLPI	1.2497	5.62429	48.5693	3.18827e-12
chr12:66228370:66244486:clu_4694	ENSG00000090376.10	IRAK3	1.24855	4.29168	70.4622	4.69171e-17
chr20:45253733:45254459:clu_28218	ENSG00000124107.5	SLPI	1.24782	4.55562	48.4692	3.35511e-12
chr12:66245010:66245098:clu_4695	ENSG00000090376.10	IRAK3	1.23662	3.86674	70.2398	5.25159e-17
chr6:18459751:18463291:clu_32654	ENSG00000137393.9	RNF144B	1.22815	3.29253	62.7974	2.29099e-15
chr20:46011747:46012137:clu_28264	ENSG00000100985.7	MMP9	1.22576	7.12194	32.7487	1.04876e-08
chr4:74098922:74099021:clu_39105	ENSG00000081041.9	CXCL2	1.22203	3.67964	26.4902	2.64879e-07
chr17:8141340:8142269:clu_12223	ENSG00000179094.16	PER1	1.21822	3.63039	67.3037	2.32738e-16
chr1:67685538:67686025:clu_50690	ENSG00000116717.13	GADD45A	1.21387	4.34881	54.2101	1.80159e-13
chr1:67686126:67686350:clu_50690	ENSG00000116717.13	GADD45A	1.21342	4.77098	55.1675	1.10682e-13
chr12:128809473:128814775:clu_5985	ENSG00000139370.12	SLC15A4	1.19798	4.07644	72.1813	1.96308e-17
chr20:46012313:46012427:clu_28265	ENSG00000100985.7	MMP9	1.19698	6.82316	33.6777	6.50405e-09
chr4:184775415:184776884:clu_40367	ENSG00000151726.14	ACSL1	1.19145	3.34416	40.4064	2.06265e-10
chr20:46013796:46014124:clu_28266	ENSG00000100985.7	MMP9	1.19095	6.51305	32.4797	1.20444e-08
chr5:151080359:151080880:clu_37555	ENSG00000145901.15	TNIP1	1.17664	3.82066	38.0728	6.81548e-10
chr6:18399699:18427581:clu_32654	ENSG00000137393.9	RNF144B	1.17343	3.12849	58.8353	1.7144e-14
chr4:184762493:184763167:clu_40364	ENSG00000151726.14	ACSL1	1.17273	3.93296	55.984	7.30643e-14
chr10:124084299:124092324:clu_11489	ENSG00000182022.18	CHST15	1.16608	3.07249	51.9333	5.74186e-13
chr8:58565944:58570887:clu_57687	ENSG00000137575.12	SDCBP	1.16306	3.20098	55.0845	1.15457e-13
chr20:46014474:46016250:clu_28266	ENSG00000100985.7	MMP9	1.16168	7.75181	29.7583	4.89417e-08
chr8:58565084:58565842:clu_57687	ENSG00000137575.12	SDCBP	1.15772	3.17229	55.4943	9.37313e-14
chr1:27617006:27621559:clu_49537	ENSG00000000938.13	FGR	1.1492	4.4323	61.0016	5.70273e-15
chr22:31235636:31258291:clu_26559	ENSG00000182541.18	LIMK2	1.1441	3.73775	35.3961	2.69031e-09
chr8:61681036:61684039:clu_57751	ENSG00000198363.18	ASPH	1.141	3.51564	56.6051	5.32722e-14
chr7:106263617:106265010:clu_31362	ENSG00000105835.12	NAMPT	1.13497	4.22758	56.1857	6.59378e-14
chr12:128808956:128809396:clu_5984	ENSG00000139370.12	SLC15A4	1.12807	6.00145	69.5361	7.50288e-17
chr10:72274060:72274157:clu_10317	ENSG00000168209.5	DDIT4	1.12359	7.89622	65.5101	5.78169e-16
chr22:23696688:23697171:clu_26259	ENSG00000159496.14	RGL4	1.1165	5.84062	48.9117	2.6775e-12
chr1:89263244:89263736:clu_50925	ENSG00000154451.14	GBP5	1.11396	3.52481	27.0134	2.02045e-07
chr12:8539306:8540761:clu_3307	ENSG00000166523.7,ENSG00000255801.1	CLEC4E	1.11081	3.30493	40.1078	2.40328e-10
chr6:36095866:36095987:clu_33384	ENSG00000112062.10	MAPK14	1.11041	3.02413	62.2635	3.00441e-15
chr22:23697245:23697838:clu_26259	ENSG00000159496.14	RGL4	1.10938	5.35563	49.9443	1.58173e-12
chr6:35575942:35576994:clu_33362	ENSG00000096060.14	FKBP5	1.10824	5.53693	43.1011	5.19821e-11
chr6:35620274:35637014:clu_33364	ENSG00000096060.14	FKBP5	1.10456	4.74732	43.2166	4.90039e-11
chr3:146536565:146537996:clu_43025	ENSG00000188313.13	PLSCR1	1.10393	3.48554	31.7989	1.7099e-08
chr1:153390574:153391041:clu_52038	ENSG00000143546.10	S100A8	1.10314	4.16534	51.5691	6.91192e-13
chr8:61684188:61714269:clu_57752	ENSG00000198363.18	ASPH	1.10171	4.13898	52.3406	4.66628e-13
chr12:66210201:66211446:clu_4693	ENSG00000090376.10	IRAK3	1.10062	3.46678	60.006	9.45695e-15
chr2:102447207:102450848:clu_46050	ENSG00000115607.9	IL18RAP	1.10039	3.74253	39.8377	2.75972e-10
chr2:102451021:102451766:clu_46050	ENSG00000115607.9	IL18RAP	1.09953	4.37372	37.2488	1.03977e-09
chr17:78415027:78419546:clu_14764	ENSG00000087157.19	PGS1	1.09682	5.01116	44.2806	2.84522e-11
chr22:23697861:23698212:clu_26259	ENSG00000159496.14	RGL4	1.09294	5.16582	49.8085	1.69507e-12
chr12:128815070:128823398:clu_5986	ENSG00000139370.12	SLC15A4	1.09208	5.35462	65.632	5.43504e-16
chr6:35577233:35580036:clu_33362	ENSG00000096060.14	FKBP5	1.08887	4.98708	43.0112	5.44262e-11
chr12:128801009:128808788:clu_5984	ENSG00000139370.12	SLC15A4	1.08811	5.49993	68.8314	1.07253e-16
chr4:184770476:184773663:clu_40366	ENSG00000151726.14	ACSL1	1.08376	5.0161	50.1507	1.42377e-12
chr12:128809473:128809943:clu_5985	ENSG00000139370.12	SLC15A4	1.08361	4.76129	67.9917	1.64185e-16
chr6:35587117:35591130:clu_33363	ENSG00000096060.14	FKBP5	1.08203	4.79701	42.7305	6.28248e-11
chr17:78419725:78424061:clu_14764	ENSG00000087157.19	PGS1	1.07454	5.23263	45.6985	1.3793e-11
chr22:23698333:23698844:clu_26259	ENSG00000159496.14	RGL4	1.07263	5.29738	44.3446	2.75377e-11
chr5:151042961:151049824:clu_37553	ENSG00000145901.15	TNIP1	1.07236	4.84148	41.067	1.47098e-10
chr11:60064318:60066951:clu_7210	ENSG00000149516.14	MS4A3	1.07201	2.99151	23.8697	1.0308e-06
chr10:72274421:72274695:clu_10317	ENSG00000168209.5	DDIT4	1.06327	7.35794	63.7154	1.43758e-15
chr1:40311286:40311500:clu_49994	ENSG00000049089.15	COL9A2	1.06151	3.28174	32.0018	1.54033e-08
chr21:38817091:38818425:clu_29197	ENSG00000157557.12	ETS2	1.0613	6.35419	58.4415	2.0943e-14
chr6:35580221:35587034:clu_33362	ENSG00000096060.14	FKBP5	1.05645	4.96841	41.1051	1.44261e-10
chr17:60156715:60157427:clu_14089	ENSG00000167434.10	CA4	1.05551	3.67572	31.2013	2.32611e-08
chr12:8536205:8539142:clu_3306	ENSG00000166523.7	CLEC4E	1.05333	3.65461	33.0207	9.11846e-09
chr12:128799064:128799259:clu_5984	ENSG00000139370.12	SLC15A4	1.05303	3.75757	44.9695	2.0013e-11
chr12:128799417:128800854:clu_5984	ENSG00000139370.12	SLC15A4	1.04961	6.2867	62.3979	2.80622e-15
chr12:66203893:66209456:clu_4692	ENSG00000090376.10	IRAK3	1.04448	3.25345	56.452	5.75884e-14
chr2:218382375:218384243:clu_47741	ENSG00000018280.17	SLC11A1	1.04447	4.02036	55.5345	9.18353e-14
chr21:38818646:38819503:clu_29197	ENSG00000157557.12	ETS2	1.04403	6.55766	53.0912	3.18408e-13
chr21:38814981:38817008:clu_29196	ENSG00000157557.12	ETS2	1.04095	5.69563	58.9264	1.63681e-14
chr6:137880920:137881035:clu_34855	ENSG00000118503.15	TNFAIP3	1.0395	3.13204	51.2908	7.96462e-13
chr17:78419675:78424061:clu_14764	ENSG00000087157.19	PGS1	1.03783	4.39859	35.6027	2.41955e-09
chr21:38813114:38814273:clu_29195	ENSG00000157557.12	ETS2	1.03775	6.21805	56.7799	4.8742e-14
chr1:40375816:40406736:clu_49987	ENSG00000084070.12	SMAP2	1.03648	3.16595	50.6046	1.1298e-12
chr1:149782774:149783170:clu_51831	ENSG00000150337.13	FCGR1A	1.03646	3.22426	38.2401	6.25545e-10
chr3:146538044:146544467:clu_43025	ENSG00000188313.13	PLSCR1	1.03624	3.14388	27.6164	1.47916e-07
chr13:110524197:110561348:clu_2811	ENSG00000139832.5	RAB20	1.03184	4.99081	57.7697	2.94674e-14
chr12:128794356:128799259:clu_5984	ENSG00000139370.12	SLC15A4	1.03083	5.12348	63.129	1.93605e-15
chr6:35591220:35597248:clu_33363	ENSG00000096060.14	FKBP5	1.02977	4.94601	41.3636	1.26388e-10
chr21:38810106:38813003:clu_29195	ENSG00000157557.12	ETS2	1.02929	5.64235	56.4801	5.67699e-14
chr1:33325961:33326078:clu_49743	ENSG00000134686.18	PHC2	1.02849	4.32318	57.1606	4.01627e-14
chr12:8513760:8515236:clu_3303	ENSG00000166527.8	CLEC4D	1.02476	3.40781	41.9127	9.54419e-11
chr3:187734907:187736090:clu_43616	ENSG00000113916.18	BCL6	1.0247	5.05451	41.7791	1.02189e-10
chr1:40306187:40307446:clu_49993	ENSG00000049089.15	COL9A2	1.02441	3.74984	31.8454	1.66941e-08
chr21:38819766:38821586:clu_29197	ENSG00000157557.12	ETS2	1.01806	5.95797	56.8512	4.7006e-14
chr17:30420954:30421664:clu_12838	ENSG00000108582.12	CPD	1.01553	3.56873	59.0037	1.57373e-14
chr21:38821704:38822674:clu_29197	ENSG00000157557.12	ETS2	1.01238	6.74833	57.2773	3.78491e-14
chr20:23368929:23369584:clu_27730	ENSG00000132661.4,ENSG00000125812.16	NXT1	1.00911	3.37591	50.9459	9.49451e-13
chr21:38806120:38810035:clu_29194	ENSG00000157557.12	ETS2	1.00295	5.20781	48.765	2.8854e-12
chr10:6203336:6213623:clu_9293	ENSG00000170525.21	PFKFB3	1.00091	5.84161	45.1454	1.82933e-11
chr8:143991804:143992245:clu_58734	ENSG00000178719.17	GRINA	0.998163	6.30523	36.1296	1.84617e-09
chr2:102424414:102437212:clu_46048	ENSG00000115607.9	IL18RAP	0.998085	3.25668	31.7639	1.74102e-08
chr1:33325019:33325795:clu_49743	ENSG00000134686.18	PHC2	0.995008	4.4907	58.2766	2.27737e-14
chr14:20955536:20955767:clu_19839	ENSG00000169385.3	RNASE2	0.994093	4.85669	47.8237	4.6633e-12
chr6:35637158:35642720:clu_33365	ENSG00000096060.14	FKBP5	0.993363	4.56043	34.5294	4.19868e-09
chr20:23369741:23370091:clu_27730	ENSG00000132661.4,ENSG00000125812.16	NXT1	0.993036	3.16754	57.259	3.82041e-14
chr2:218391495:218392115:clu_47744	ENSG00000018280.17	SLC11A1	0.992983	5.83864	29.0966	6.88576e-08
chr2:218391495:218392406:clu_47744	ENSG00000018280.17	SLC11A1	0.991831	3.04968	36.8339	1.28633e-09
chr1:33326149:33328870:clu_49743	ENSG00000134686.18	PHC2	0.988354	3.83998	51.9688	5.63906e-13
chr17:60155367:60156560:clu_14089	ENSG00000167434.10	CA4	0.987733	3.99971	29.169	6.63331e-08
chr17:60157572:60157690:clu_14089	ENSG00000167434.10	CA4	0.987583	4.24838	29.1244	6.78774e-08
chr17:60158446:60159230:clu_14090	ENSG00000167434.10	CA4	0.983983	4.23504	29.2542	6.34784e-08
chr4:184764925:184766622:clu_40365	ENSG00000151726.14	ACSL1	0.980527	3.8878	33.6117	6.72865e-09
chr1:149783190:149784003:clu_51831	ENSG00000150337.13	FCGR1A	0.97849	3.63651	35.5638	2.46828e-09
chr10:6217191:6218474:clu_9294	ENSG00000170525.21	PFKFB3	0.975734	3.05453	38.717	4.89936e-10
chr19:2476431:2476529:clu_21988	ENSG00000099860.9	GADD45B	0.969563	5.30273	43.703	3.82184e-11
chr16:57999683:58002479:clu_16807	ENSG00000103005.11	USB1	0.968111	3.80586	40.0053	2.53277e-10
chr12:128810111:128814775:clu_5985	ENSG00000139370.12	SLC15A4	0.964525	3.96184	55.6431	8.68953e-14
chr4:184773875:184775370:clu_40367	ENSG00000151726.14	ACSL1	0.963133	5.32251	40.3421	2.13164e-10
chr2:219251713:219253856:clu_47836	ENSG00000127824.14	TUBA4A	0.960309	4.05554	58.2476	2.31121e-14
chr1:21509517:21553978:clu_49258	ENSG00000162551.14	ALPL	0.96004	7.04483	23.5911	1.19139e-06
chr13:46158651:46159599:clu_2333	ENSG00000136167.14	LCP1	0.958996	4.49503	52.6483	3.9895e-13
chr2:102423347:102423811:clu_46047	ENSG00000115607.9	IL18RAP	0.955234	3.16915	31.8429	1.67161e-08
chr8:144078899:144079943:clu_58749	ENSG00000178896.9	EXOSC4	0.95143	4.23157	57.2753	3.78876e-14
chr17:60150092:60155314:clu_14089	ENSG00000167434.10	CA4	0.950438	3.98937	26.3249	2.88545e-07
chr3:183253472:183269498:clu_43456	ENSG00000176597.12,ENSG00000114796.16	B3GNT5	0.950288	3.51256	59.2803	1.36738e-14
chr17:8147827:8148181:clu_12226	ENSG00000179094.16	PER1	0.948003	3.86023	35.9808	1.99266e-09
chr6:35642843:35688804:clu_33366	ENSG00000096060.14	FKBP5	0.946473	5.21042	30.6967	3.01678e-08
chr6:30741333:30742147:clu_32931	ENSG00000137312.15	FLOT1	0.938888	3.79912	56.2088	6.51705e-14
chr12:8515328:8518164:clu_3303	ENSG00000166527.8	CLEC4D	0.938111	3.40564	35.3537	2.74939e-09
chr22:31212424:31258291:clu_26559	ENSG00000182541.18	LIMK2	0.927209	3.45077	30.836	2.80783e-08
chr1:27613350:27614850:clu_49535	ENSG00000000938.13	FGR	0.926937	4.29947	67.2351	2.4099e-16
chr5:170268482:170274301:clu_37745	ENSG00000043462.12	LCP2	0.926871	3.30823	37.1781	1.07818e-09
chr3:149024272:149026760:clu_43030	ENSG00000163754.17	GYG1	0.926832	4.90894	41.2071	1.36927e-10
chr1:220881373:220882164:clu_53693	ENSG00000286231.1,ENSG00000136630.13		0.926473	3.58893	34.9031	3.46522e-09
chr1:67686587:67687661:clu_50690	ENSG00000116717.13	GADD45A	0.925399	4.62091	37.3573	9.83538e-10
chr10:6221527:6221641:clu_9295	ENSG00000170525.21	PFKFB3	0.925284	6.02282	49.3783	2.11063e-12
chr5:140175285:140194446:clu_37276	ENSG00000120306.11	CYSTM1	0.924046	7.09493	30.1712	3.95535e-08
chr4:184765986:184766622:clu_40365	ENSG00000151726.14	ACSL1	0.923684	6.23923	40.6384	1.83173e-10
chr17:60157788:60158061:clu_14089	ENSG00000167434.10	CA4	0.923446	4.47527	26.1158	3.21538e-07
chr5:140194652:140243305:clu_37276	ENSG00000120306.11	CYSTM1	0.92117	6.63912	30.2435	3.81069e-08
chr12:6952177:6955372:clu_3227	ENSG00000111679.17	PTPN6	0.920447	3.74444	48.4721	3.35019e-12
chr1:21554142:21560626:clu_49258	ENSG00000162551.14	ALPL	0.918268	7.03062	23.8176	1.05912e-06
chr2:69935465:69937235:clu_45309	ENSG00000059728.11	MXD1	0.916019	7.77585	64.3841	1.0238e-15
chr10:124084299:124093469:clu_11489	ENSG00000182022.18	CHST15	0.915325	3.01336	36.5955	1.4537e-09
chr3:149009402:149024053:clu_43030	ENSG00000163754.17	GYG1	0.914893	4.43629	43.6216	3.98415e-11
chr9:81634301:81652184:clu_55187	ENSG00000196781.15	TLE1	0.911466	3.5381	32.3764	1.27017e-08
chr2:69916220:69921736:clu_45307	ENSG00000059728.11	MXD1	0.908674	7.61603	66.2975	3.8775e-16
chr7:75158214:75160659:clu_30677	ENSG00000165178.9	NCF1C	0.908641	3.16134	44.6692	2.33298e-11
chr2:136115912:136118046:clu_46555	ENSG00000121966.6	CXCR4	0.908498	7.99639	47.0495	6.92177e-12
chr7:106253151:106261588:clu_31361	ENSG00000105835.12	NAMPT	0.908232	3.2818	50.3372	1.29472e-12
chr1:21573799:21575733:clu_49259	ENSG00000162551.14	ALPL	0.907969	7.45024	23.553	1.21518e-06
chr12:66189432:66203711:clu_4692	ENSG00000090376.10	IRAK3	0.906759	3.19114	44.3637	2.72693e-11
chr7:73700484:73700730:clu_30627	ENSG00000106089.12	STX1A	0.904825	3.29519	25.5862	4.23045e-07
chr1:21570374:21573665:clu_49259	ENSG00000162551.14	ALPL	0.899364	7.26264	22.6943	1.89929e-06
chr1:33327427:33328870:clu_49743	ENSG00000134686.18	PHC2	0.898223	3.82618	57.0839	4.17612e-14
chr2:69915403:69916121:clu_45306	ENSG00000059728.11	MXD1	0.897634	7.51875	64.302	1.06735e-15
chr6:35869110:35869482:clu_33377	ENSG00000096063.16	SRPK1	0.895381	3.32204	59.1359	1.47151e-14
chr4:184775415:184776484:clu_40367	ENSG00000151726.14	ACSL1	0.894319	4.73541	38.518	5.42511e-10
chr2:69921765:69935351:clu_45308	ENSG00000059728.11	MXD1	0.894047	7.6426	60.6478	6.82561e-15
chr10:6222984:6223958:clu_9295	ENSG00000170525.21	PFKFB3	0.888924	6.37557	45.9114	1.23725e-11
chr1:220880449:220881194:clu_53693	ENSG00000286231.1,ENSG00000136630.13		0.886686	3.51534	30.8075	2.84938e-08
chr10:30434748:30436922:clu_9714	ENSG00000107968.10	MAP3K8	0.886324	3.66815	43.5158	4.2055e-11
chr22:30265144:30266766:clu_26476	ENSG00000099985.4	OSM	0.885168	5.68238	35.7231	2.27449e-09
chr2:218385266:218385412:clu_47742	ENSG00000018280.17	SLC11A1	0.884137	4.9862	35.3727	2.72272e-09
chr2:218385485:218386635:clu_47742	ENSG00000018280.17	SLC11A1	0.883734	5.27784	35.9147	2.06142e-09
chr1:40374223:40375747:clu_49987	ENSG00000084070.12	SMAP2	0.883506	4.17207	49.3793	2.10962e-12
chr10:6224213:6226192:clu_9296	ENSG00000170525.21	PFKFB3	0.883411	5.90682	44.3277	2.77764e-11
chr19:899495:900061:clu_21836	ENSG00000198858.10	R3HDM4	0.883069	3.13663	38.1067	6.6981e-10
chr10:6224020:6224149:clu_9296	ENSG00000170525.21	PFKFB3	0.881984	5.8972	45.1823	1.79518e-11
chr6:35842604:35857261:clu_33376	ENSG00000096063.16	SRPK1	0.8813	3.0243	52.4891	4.32646e-13
chr10:87930255:87931046:clu_10597	ENSG00000171862.11	PTEN	0.881246	3.2794	38.0277	6.97487e-10
chr7:48099787:48101824:clu_30342	ENSG00000183696.14	UPP1	0.881009	3.93447	47.1368	6.62023e-12
chr22:30264464:30265002:clu_26476	ENSG00000099985.4	OSM	0.879983	5.33406	34.6219	4.00373e-09
chr10:6221745:6222855:clu_9295	ENSG00000170525.21	PFKFB3	0.879185	5.66597	47.7373	4.87338e-12
chr1:153390557:153390857:clu_52038	ENSG00000143546.10	S100A8	0.877402	3.7302	54.151	1.85661e-13
chr5:126826107:126832694:clu_36987	ENSG00000113368.12	LMNB1	0.876823	4.33471	41.2401	1.34634e-10
chr2:69938339:69942641:clu_45309	ENSG00000059728.11	MXD1	0.876471	6.93972	64.7316	8.58284e-16
chr4:184780433:184783927:clu_40368	ENSG00000151726.14	ACSL1	0.875903	5.74238	36.1432	1.83339e-09
chr1:149784257:149788366:clu_51831	ENSG00000150337.13	FCGR1A	0.875902	4.53642	30.5999	3.17112e-08
chr1:21221842:21227159:clu_49236	ENSG00000117298.16	ECE1	0.874024	3.08664	48.9543	2.62001e-12
chr2:102437362:102441312:clu_46048	ENSG00000115607.9	IL18RAP	0.873481	3.22092	26.3984	2.77773e-07
chr19:4538951:4539982:clu_22130	ENSG00000214456.8,ENSG00000267385.1,ENSG00000171236.10	PLIN5	0.870483	5.54718	39.3261	3.58607e-10
chr1:153390243:153390395:clu_52037	ENSG00000143546.10	S100A8	0.86724	12.9263	44.3037	2.81187e-11
chr16:28166585:28166668:clu_16185	ENSG00000169180.11	XPO6	0.865181	4.38185	47.9749	4.31719e-12
chr10:6226365:6232895:clu_9297	ENSG00000170525.21,ENSG00000215244.2	PFKFB3	0.864859	5.64314	39.4229	3.41275e-10
chr10:6216780:6217135:clu_9294	ENSG00000170525.21	PFKFB3	0.86176	5.12483	50.5306	1.17322e-12
chr4:184763255:184764853:clu_40365	ENSG00000151726.14	ACSL1	0.861416	7.05222	39.2017	3.82209e-10
chr3:148991647:148994142:clu_43030	ENSG00000163754.17	GYG1	0.861156	4.8422	36.1052	1.86945e-09
chr17:60158127:60158283:clu_14089	ENSG00000167434.10	CA4	0.860837	4.79975	26.0666	3.29848e-07
chr9:19118455:19119650:clu_54550	ENSG00000147872.10	PLIN2	0.860762	4.45932	44.0974	3.12441e-11
chr6:35857368:35869010:clu_33377	ENSG00000096063.16	SRPK1	0.857848	2.97135	49.8713	1.64169e-12
chr9:19121165:19123565:clu_54551	ENSG00000147872.10	PLIN2	0.857465	5.0167	46.7089	8.23539e-12
chr7:48094827:48099670:clu_30342	ENSG00000183696.14	UPP1	0.855443	3.98085	44.5148	2.52445e-11
chr3:187725629:187726731:clu_43614	ENSG00000113916.18	BCL6	0.853135	7.08645	43.0322	5.38451e-11
chr9:120389787:120394512:clu_55853	ENSG00000136861.18	CDK5RAP2	0.852735	4.57236	23.0301	1.59482e-06
chr1:220882348:220884195:clu_53694	ENSG00000286231.1,ENSG00000136630.13		0.852591	4.48139	30.9317	2.67275e-08
chr12:8520341:8521124:clu_3304	ENSG00000166527.8	CLEC4D	0.852393	3.99596	28.397	9.88168e-08
chr12:8518274:8519009:clu_3304	ENSG00000166527.8	CLEC4D	0.851653	3.74737	28.0616	1.17514e-07
chr4:184788731:184803320:clu_40369	ENSG00000151726.14	ACSL1	0.849235	6.64919	32.0059	1.53706e-08
chr1:183573292:183577599:clu_52987	ENSG00000116701.14	NCF2	0.849112	3.65701	44.2734	2.85571e-11
chr9:104889195:104903614:clu_55651	ENSG00000165029.16	ABCA1	0.8414	2.97292	28.0374	1.18996e-07
chr4:184768450:184770399:clu_40366	ENSG00000151726.14	ACSL1	0.840436	6.2652	35.82	2.16417e-09
chr8:23566336:23568322:clu_57162	ENSG00000147454.14	SLC25A37	0.840299	4.44897	57.7882	2.91908e-14
chr9:19119831:19120880:clu_54550	ENSG00000147872.10	PLIN2	0.835964	4.43037	42.2463	8.0472e-11
chr3:148996904:149009276:clu_43030	ENSG00000163754.17	GYG1	0.834825	4.39275	42.0819	8.75287e-11
chr6:30728145:30730428:clu_32929	ENSG00000137312.15	FLOT1	0.832702	3.68922	37.2886	1.01877e-09
chr3:187726898:187728360:clu_43614	ENSG00000113916.18	BCL6	0.830394	6.81342	41.4996	1.17893e-10
chr1:153390557:153391041:clu_52038	ENSG00000143546.10	S100A8	0.830141	9.763	42.262	7.9828e-11
chr10:30437134:30438916:clu_9714	ENSG00000107968.10	MAP3K8	0.829105	3.72434	44.2655	2.86723e-11
chr8:130334171:130358017:clu_58471	ENSG00000153317.15	ASAP1	0.829029	3.68625	41.3277	1.28732e-10
chr17:30442450:30443802:clu_12841	ENSG00000108582.12	CPD	0.826939	3.98033	50.196	1.39132e-12
chr9:19123647:19126114:clu_54552	ENSG00000147872.10	PLIN2	0.826569	5.36105	41.7761	1.02349e-10
chr6:30740798:30742147:clu_32931	ENSG00000137312.15	FLOT1	0.822621	3.58247	32.2515	1.35456e-08
chr3:187722601:187724941:clu_43613	ENSG00000113916.18	BCL6	0.821853	7.2393	46.7802	7.94111e-12
chr4:184762523:184763167:clu_40364	ENSG00000151726.14	ACSL1	0.821345	7.56253	35.2553	2.89189e-09
chr9:93107827:93112218:clu_55382	ENSG00000165233.18	CARD19	0.82122	3.67264	35.2556	2.89146e-09
chr10:6217191:6219569:clu_9294	ENSG00000170525.21	PFKFB3	0.819211	4.64671	48.0827	4.08608e-12
chr4:184764925:184765891:clu_40365	ENSG00000151726.14	ACSL1	0.818672	6.39987	34.3513	4.6009e-09
chr3:148996476:148996742:clu_43031	ENSG00000163754.17	GYG1	0.817876	3.82717	43.6807	3.86559e-11
chr16:56682568:56683165:clu_16710	ENSG00000187193.9,ENSG00000259827.1	MT1X	0.816956	4.54053	31.1203	2.42522e-08
chr12:8519160:8520226:clu_3304	ENSG00000166527.8	CLEC4D	0.815761	3.47986	27.715	1.40566e-07
chr18:46005531:46011181:clu_25513	ENSG00000152229.18	PSTPIP2	0.814927	4.39264	42.875	5.83531e-11
chr17:30439077:30442308:clu_12840	ENSG00000108582.12	CPD	0.814482	3.53496	51.127	8.65775e-13
chr14:75428252:75437898:clu_21066	ENSG00000140044.13	JDP2	0.810942	4.34878	50.2826	1.33122e-12
chr3:148994277:148996302:clu_43031	ENSG00000163754.17	GYG1	0.809236	4.20188	40.7752	1.70786e-10
chr6:43778918:43784541:clu_33727	ENSG00000112715.21	VEGFA	0.809022	4.59211	24.4663	7.56212e-07
chr3:187731930:187733533:clu_43615	ENSG00000113916.18	BCL6	0.808524	5.97451	47.7548	4.83004e-12
chr15:79961174:79970700:clu_19305	ENSG00000140379.8	BCL2A1	0.805687	8.18108	39.2128	3.80044e-10
chr19:4525076:4525633:clu_22128	ENSG00000214456.8	PLIN5	0.805655	3.5785	30.0783	4.14952e-08
chr18:45993703:45997749:clu_25512	ENSG00000152229.18	PSTPIP2	0.805198	3.82553	43.3259	4.63412e-11
chr9:81652288:81653974:clu_55187	ENSG00000196781.15	TLE1	0.803255	3.69686	30.4959	3.3458e-08
chr3:187725078:187725499:clu_43613	ENSG00000113916.18	BCL6	0.801933	7.66814	45.3435	1.65336e-11
chr22:30611063:30612873:clu_26512	ENSG00000185339.8	TCN2	0.801571	3.53097	30.6047	3.16329e-08
chr19:54191607:54192116:clu_24685	ENSG00000170892.11	TSEN34	0.801261	4.12724	34.4137	4.45565e-09
chr2:37647494:37671426:clu_44650	ENSG00000163171.7	CDC42EP3	0.799905	3.12822	51.672	6.55899e-13
chr5:54519573:54543179:clu_35931	ENSG00000178996.14	SNX18	0.799834	4.4344	41.7186	1.05401e-10
chr1:153390237:153390395:clu_52037	ENSG00000143546.10	S100A8	0.799171	3.60272	37.2738	1.02656e-09
chr18:45999534:46005469:clu_25513	ENSG00000152229.18	PSTPIP2	0.798959	4.40017	41.5851	1.12848e-10
chr1:33332404:33334185:clu_49746	ENSG00000134686.18	PHC2	0.798572	4.77737	54.0404	1.9641e-13
chr14:61738373:61740505:clu_20685	ENSG00000100644.17	HIF1A	0.798245	5.21034	46.8653	7.60357e-12
chr18:45992202:45993605:clu_25512	ENSG00000152229.18	PSTPIP2	0.798059	4.44611	40.3563	2.11617e-10
chr12:8539947:8540761:clu_3307	ENSG00000166523.7,ENSG00000255801.1	CLEC4E	0.797576	6.01435	30.0704	4.16643e-08
chr17:30385236:30420841:clu_12837	ENSG00000108582.12	CPD	0.797515	4.45855	51.112	8.72422e-13
chr2:162356481:162360746:clu_46813	ENSG00000115271.11	GCA	0.797414	3.16603	34.6061	4.03646e-09
chr20:24949575:24957287:clu_27743	ENSG00000077984.6	CST7	0.792855	7.78038	31.7794	1.72716e-08
chr7:106254504:106261588:clu_31361	ENSG00000105835.12	NAMPT	0.792229	8.77989	50.4381	1.22983e-12
chr4:184803546:184825916:clu_40369	ENSG00000151726.14	ACSL1	0.79025	6.40385	32.4842	1.20165e-08
chr17:30431881:30438975:clu_12840	ENSG00000108582.12	CPD	0.78983	3.58494	46.7984	7.86792e-12
chr17:30446020:30449553:clu_12842	ENSG00000108582.12	CPD	0.789458	4.14236	47.793	4.73675e-12
chr21:33415020:33418638:clu_29051	ENSG00000159128.14	IFNGR2	0.788512	5.20551	31.4692	2.02624e-08
chr1:153358403:153360644:clu_52031	ENSG00000163220.11	S100A9	0.788172	5.51285	49.9673	1.56326e-12
chr17:30421833:30422674:clu_12838	ENSG00000108582.12	CPD	0.788136	3.95043	49.8634	1.64835e-12
chr12:8536205:8539217:clu_3306	ENSG00000166523.7	CLEC4E	0.787662	3.39497	26.8179	2.23559e-07
chr20:24957459:24958928:clu_27744	ENSG00000077984.6	CST7	0.786973	7.75851	31.2131	2.31204e-08
chr22:31260077:31262134:clu_26561	ENSG00000182541.18	LIMK2	0.785486	5.95703	33.9768	5.57723e-09
chr6:43774392:43777469:clu_33726	ENSG00000112715.21	VEGFA	0.7854	4.97835	23.6465	1.15755e-06
chr7:74785299:74787740:clu_30668	ENSG00000158517.13	NCF1	0.784727	3.30002	38.6643	5.03331e-10
chr11:756002:759009:clu_6234	ENSG00000177156.11	TALDO1	0.783956	3.30506	36.6237	1.43279e-09
chr22:31258426:31259121:clu_26560	ENSG00000182541.18	LIMK2	0.777032	5.50655	37.7716	7.95319e-10
chr1:153390571:153391041:clu_52038	ENSG00000143546.10	S100A8	0.775819	4.75013	36.4122	1.59704e-09
chr12:6957785:6959927:clu_3228	ENSG00000111679.17	PTPN6	0.773534	5.03897	54.4829	1.56803e-13
chr22:30614501:30615301:clu_26514	ENSG00000185339.8	TCN2	0.773096	3.59269	28.7037	8.43418e-08
chr16:56683230:56683958:clu_16710	ENSG00000187193.9,ENSG00000259827.1	MT1X	0.772237	4.39129	29.1071	6.84862e-08
chr7:48089418:48090188:clu_30341	ENSG00000183696.14	UPP1	0.77148	6.01333	50.839	1.0026e-12
chr6:35888923:35890895:clu_33380	ENSG00000096063.16	SRPK1	0.770592	3.76657	54.4413	1.60159e-13
chr20:24959044:24959635:clu_27745	ENSG00000077984.6	CST7	0.768569	7.98605	28.9632	7.37661e-08
chr17:30443971:30445691:clu_12841	ENSG00000108582.12	CPD	0.766569	3.11857	43.7202	3.78839e-11
chr13:109756308:109782042:clu_2806	ENSG00000185950.9	IRS2	0.766449	4.97597	35.1287	3.08622e-09
chr19:4524085:4524963:clu_22127	ENSG00000214456.8	PLIN5	0.764691	3.22111	28.2765	1.05163e-07
chr12:8534809:8536090:clu_3306	ENSG00000166523.7	CLEC4E	0.763595	7.30758	25.555	4.2994e-07
chr1:33329146:33330071:clu_49744	ENSG00000134686.18	PHC2	0.763406	7.30093	53.3566	2.78179e-13
chr12:55726261:55726890:clu_4356	ENSG00000135404.11	CD63	0.762634	3.15761	35.6904	2.31305e-09
chr7:106253151:106254364:clu_31361	ENSG00000105835.12	NAMPT	0.761224	10.0565	48.0505	4.15387e-12
chr1:153357881:153358273:clu_52030	ENSG00000163220.11	S100A9	0.760136	5.24653	43.633	3.96106e-11
chr19:40582466:40583601:clu_23781	ENSG00000160410.15	SHKBP1	0.759949	3.20288	34.7563	3.73659e-09
chr22:31262791:31265946:clu_26562	ENSG00000182541.18	LIMK2	0.757249	5.94718	32.9588	9.41328e-09
chr14:75438121:75461426:clu_21067	ENSG00000140044.13	JDP2	0.756047	5.49184	52.2107	4.9853e-13
chr16:57679311:57679816:clu_16790	ENSG00000182885.17	ADGRG3	0.755915	5.79566	32.9295	9.55599e-09
chr17:8148259:8149462:clu_12227	ENSG00000179094.16	PER1	0.755857	3.43699	22.407	2.20564e-06
chr12:8539306:8539855:clu_3307	ENSG00000166523.7,ENSG00000255801.1	CLEC4E	0.755227	6.24546	27.3841	1.668e-07
chr22:31262239:31262595:clu_26561	ENSG00000182541.18	LIMK2	0.755181	6.54846	31.8182	1.69295e-08
chr7:48103411:48106873:clu_30342	ENSG00000183696.14	UPP1	0.754931	3.50767	25.1155	5.39967e-07
chr22:31259230:31259889:clu_26560	ENSG00000182541.18	LIMK2	0.754751	5.57895	34.753	3.743e-09
chr13:30756025:30763944:clu_2099	ENSG00000132965.9	ALOX5AP	0.752855	7.97709	43.344	4.59149e-11
chr7:48101870:48106873:clu_30342	ENSG00000183696.14	UPP1	0.752713	5.08094	32.8233	1.00927e-08
chr1:33334292:33349597:clu_49747	ENSG00000134686.18	PHC2	0.751704	6.33612	46.2859	1.02196e-11
chr10:71755466:71773358:clu_10273	ENSG00000107738.20	VSIR	0.750416	3.24906	43.7984	3.63999e-11
chr3:187733703:187734869:clu_43615	ENSG00000113916.18	BCL6	0.750145	6.4703	44.5557	2.47218e-11
chr13:30752122:30755944:clu_2099	ENSG00000132965.9	ALOX5AP	0.747966	8.01574	43.366	4.54013e-11
chr8:23529212:23566108:clu_57161	ENSG00000147454.14	SLC25A37	0.747835	7.49884	40.7781	1.70537e-10
chr16:57678316:57679177:clu_16790	ENSG00000182885.17	ADGRG3	0.747698	5.96243	33.4209	7.4223e-09
chr13:30744159:30752052:clu_2099	ENSG00000132965.9	ALOX5AP	0.746649	8.55774	41.219	1.3609e-10
chr17:30423023:30423506:clu_12839	ENSG00000108582.12	CPD	0.7463	4.33674	51.4667	7.28225e-13
chr16:57685926:57688352:clu_16790	ENSG00000182885.17	ADGRG3	0.745968	6.63472	31.0196	2.55434e-08
chr13:73062734:73063824:clu_2555	ENSG00000102554.14	KLF5	0.745448	3.95115	34.6981	3.85014e-09
chr22:31267907:31268144:clu_26563	ENSG00000182541.18	LIMK2	0.745145	5.27502	35.2458	2.90604e-09
chr7:48089418:48090250:clu_30341	ENSG00000183696.14	UPP1	0.74457	3.92371	29.2586	6.33355e-08
chr5:17217810:17275208:clu_35617	ENSG00000176788.9	BASP1	0.744339	7.63458	27.0336	1.99951e-07
chr17:10019897:10036434:clu_12333	ENSG00000007237.18	GAS7	0.743693	3.15012	33.7748	6.18764e-09
chr22:30607395:30610871:clu_26511	ENSG00000185339.8	TCN2	0.743566	3.51988	26.8766	2.16867e-07
chr16:57680365:57680505:clu_16790	ENSG00000182885.17	ADGRG3	0.743512	6.06344	29.0511	7.04959e-08
chr1:153357881:153358269:clu_52030	ENSG00000163220.11	S100A9	0.743166	12.3179	41.5653	1.13999e-10
chr16:57676338:57678170:clu_16790	ENSG00000182885.17	ADGRG3	0.741121	6.14012	29.9303	4.47862e-08
chr22:37226803:37241587:clu_26724	ENSG00000128340.15	RAC2	0.7409	4.64597	44.5558	2.47204e-11
chr3:146525647:146533470:clu_43024	ENSG00000188313.13	PLSCR1	0.740824	4.09462	22.4056	2.20731e-06
chr22:31268200:31271136:clu_26563	ENSG00000182541.18	LIMK2	0.740349	5.4369	34.8758	3.51418e-09
chr14:75461530:75469290:clu_21067	ENSG00000140044.13	JDP2	0.740158	6.25704	51.3529	7.71665e-13
chr17:4735508:4738408:clu_11962	ENSG00000161921.15	CXCL16	0.739224	5.67139	46.3269	1.0008e-11
chr7:106263617:106268464:clu_31362	ENSG00000105835.12	NAMPT	0.738577	8.85606	44.0243	3.24329e-11
chr16:57680617:57683932:clu_16790	ENSG00000182885.17	ADGRG3	0.736495	5.04625	27.1325	1.89973e-07
chr17:30449748:30451711:clu_12842	ENSG00000108582.12	CPD	0.735314	4.26002	46.2447	1.04366e-11
chr1:33332404:33334090:clu_49746	ENSG00000134686.18	PHC2	0.734925	6.4556	52.8673	3.56861e-13
chr16:57684483:57685643:clu_16790	ENSG00000182885.17	ADGRG3	0.734905	6.32913	28.5227	9.26079e-08
chr16:57673468:57676200:clu_16790	ENSG00000182885.17	ADGRG3	0.734901	6.12554	33.3697	7.62021e-09
chr14:75432336:75437898:clu_21066	ENSG00000140044.13	JDP2	0.73471	3.98828	44.0285	3.23633e-11
chr13:30735675:30744060:clu_2099	ENSG00000132965.9	ALOX5AP	0.733147	8.82318	39.0842	4.05925e-10
chr9:81687434:81688217:clu_55188	ENSG00000196781.15	TLE1	0.732979	4.15111	24.9701	5.82267e-07
chr17:30461311:30461877:clu_12843	ENSG00000108582.12	CPD	0.7313	4.33336	48.4846	3.32896e-12
chr22:30613042:30614349:clu_26513	ENSG00000185339.8	TCN2	0.731216	3.72977	25.2728	4.97666e-07
chr8:143990199:143991200:clu_58733	ENSG00000178719.17	GRINA	0.73081	7.67372	50.6214	1.12019e-12
chr7:48094827:48106873:clu_30342	ENSG00000183696.14	UPP1	0.729672	5.03157	54.8622	1.29282e-13
chr7:151245671:151275114:clu_32161	ENSG00000082014.16	SMARCD3	0.728892	5.21669	56.8823	4.62684e-14
chr16:57684212:57684390:clu_16790	ENSG00000182885.17	ADGRG3	0.728367	5.93195	24.7683	6.46526e-07
chr13:73063883:73075708:clu_2556	ENSG00000102554.14	KLF5	0.726995	4.11014	30.5531	3.24854e-08
chr7:106269312:106272530:clu_31363	ENSG00000105835.12	NAMPT	0.726757	8.91216	45.5126	1.5166e-11
chr1:153358433:153360644:clu_52031	ENSG00000163220.11	S100A9	0.725827	13.5683	43.4773	4.28915e-11
chr7:48101982:48103297:clu_30342	ENSG00000183696.14	UPP1	0.724577	3.52425	24.9025	6.0304e-07
chr5:177430967:177432233:clu_37893	ENSG00000198055.11	GRK6	0.723022	4.56246	24.6397	6.91118e-07
chr6:35891013:35920468:clu_33381	ENSG00000096063.16	SRPK1	0.722857	3.91203	44.8868	2.08759e-11
chr22:31271201:31272530:clu_26563	ENSG00000182541.18	LIMK2	0.722748	5.49789	34.0201	5.45445e-09
chr14:61737109:61738087:clu_20685	ENSG00000100644.17	HIF1A	0.7225	6.04683	44.243	2.90038e-11
chr8:143991602:143991692:clu_58733	ENSG00000178719.17	GRINA	0.721098	7.33311	42.6369	6.59057e-11
chr22:30264464:30266766:clu_26476	ENSG00000099985.4	OSM	0.720039	4.29222	23.562	1.2095e-06
chr15:89793126:89799260:clu_19511	ENSG00000166825.14	ANPEP	0.719331	3.92524	28.5221	9.26368e-08
chr7:151242232:151242481:clu_32159	ENSG00000082014.16	SMARCD3	0.718925	5.36806	74.2699	6.81357e-18
chr17:50864163:50866058:clu_13877	ENSG00000141232.5	TOB1	0.718156	6.0663	34.7818	3.68805e-09
chr12:6951731:6951912:clu_3226	ENSG00000111679.17	PTPN6	0.715918	3.84493	41.5646	1.14042e-10
chr4:153684360:153702892:clu_40120	ENSG00000137462.7	TLR2	0.715366	4.0502	26.6794	2.40166e-07
chr15:94231664:94237731:clu_19655	ENSG00000140563.15	MCTP2	0.715318	4.26545	41.389	1.24757e-10
chr16:1939143:1941257:clu_15324	ENSG00000198736.11	MSRB1	0.713525	3.30431	30.6529	3.0857e-08
chr22:31266132:31266984:clu_26562	ENSG00000182541.18	LIMK2	0.713032	4.94423	34.6462	3.95406e-09
chr22:31272704:31273452:clu_26564	ENSG00000182541.18	LIMK2	0.712645	6.42882	30.7238	2.97491e-08
chr7:151242603:151242721:clu_32160	ENSG00000082014.16	SMARCD3	0.711854	5.30463	68.1277	1.53241e-16
chr6:137198639:137200881:clu_34845	ENSG00000027697.14	IFNGR1	0.710744	4.9998	40.512	1.95412e-10
chr9:81654036:81685676:clu_55188	ENSG00000196781.15	TLE1	0.710558	3.46937	25.0221	5.66775e-07
chr21:38298282:38299244:clu_29186	ENSG00000157551.19	KCNJ15	0.710401	3.32519	28.948	7.43494e-08
chr7:106275049:106277084:clu_31364	ENSG00000105835.12	NAMPT	0.70972	4.04609	30.6041	3.16417e-08
chr7:151275251:151277077:clu_32163	ENSG00000082014.16	SMARCD3	0.709199	4.975	62.0681	3.31787e-15
chr9:93125062:93134143:clu_55383	ENSG00000131669.10	NINJ1	0.708585	5.03329	37.6468	8.4786e-10
chr1:33331462:33332275:clu_49745	ENSG00000134686.18	PHC2	0.708295	6.04545	51.2682	8.05694e-13
chr17:8150845:8152337:clu_12228	ENSG00000179094.16,ENSG00000263620.1	PER1	0.707899	5.36543	28.0536	1.18004e-07
chr19:51761230:51768645:clu_24572	ENSG00000171049.9	FPR2	0.707329	4.21995	25.5308	4.35386e-07
chr19:7645306:7646172:clu_22347	ENSG00000076944.16	STXBP2	0.706968	3.01835	30.5259	3.29432e-08
chr7:48094827:48101824:clu_30342	ENSG00000183696.14	UPP1	0.705375	5.00596	29.311	6.16445e-08
chr22:31273507:31275151:clu_26564	ENSG00000182541.18	LIMK2	0.704851	6.64206	31.2737	2.24094e-08
chr22:31267070:31267776:clu_26562	ENSG00000182541.18	LIMK2	0.70439	5.03857	34.3168	4.68333e-09
chr8:133040130:133047830:clu_58519	ENSG00000155926.14	SLA	0.703531	3.37672	37.5054	9.11593e-10
chr9:104784455:104785396:clu_55636	ENSG00000165029.16	ABCA1	0.701675	3.1265	27.1978	1.83663e-07
chr2:227536704:227536901:clu_47996	ENSG00000173744.17	AGFG1	0.698985	4.27507	37.2165	1.05718e-09
chr2:227552117:227553704:clu_47997	ENSG00000173744.17	AGFG1	0.697392	3.63857	33.6054	6.75045e-09
chr1:33325019:33328870:clu_49743	ENSG00000134686.18	PHC2	0.696428	6.63019	49.5189	1.96465e-12
chr3:187725629:187728360:clu_43614	ENSG00000113916.18	BCL6	0.695128	4.50472	40.9046	1.59846e-10
chr2:227535025:227536625:clu_47995	ENSG00000173744.17	AGFG1	0.694976	4.25976	38.1075	6.69513e-10
chr8:23568378:23571335:clu_57162	ENSG00000147454.14	SLC25A37	0.694975	7.30849	34.137	5.13651e-09
chr6:137867494:137871213:clu_34853	ENSG00000118503.15	TNFAIP3	0.69434	7.16405	33.9074	5.77993e-09
chr22:31275308:31278297:clu_26565	ENSG00000182541.18	LIMK2	0.693245	5.58596	30.781	2.88846e-08
chr8:89946295:89947824:clu_57975	ENSG00000104320.13	NBN	0.69169	4.34963	29.1257	6.78318e-08
chr1:37480429:37481234:clu_49878	ENSG00000163874.11	ZC3H12A	0.691549	3.0606	31.9094	1.61534e-08
chr2:37646822:37671426:clu_44650	ENSG00000163171.7	CDC42EP3	0.690751	6.70836	46.3318	9.98323e-12
chr21:38297023:38298144:clu_29186	ENSG00000157551.19	KCNJ15	0.690051	3.12305	25.4435	4.55534e-07
chr11:75798429:75800354:clu_8109	ENSG00000062282.15	DGAT2	0.690038	6.03187	30.3442	3.61794e-08
chr1:11744568:11745803:clu_48955	ENSG00000177674.16	AGTRAP	0.688765	3.1843	49.6756	1.81384e-12
chr1:17331149:17333943:clu_49124	ENSG00000159339.13	PADI4	0.686322	5.35964	28.8129	7.97164e-08
chr8:89947892:89953244:clu_57975	ENSG00000104320.13	NBN	0.686108	4.69597	29.1449	6.71608e-08
chr7:151239746:151240112:clu_32156	ENSG00000082014.16	SMARCD3	0.684203	5.87057	60.213	8.51288e-15
chr7:106272658:106277023:clu_31364	ENSG00000105835.12	NAMPT	0.683997	3.2428	22.5348	2.06369e-06
chr2:227531210:227533549:clu_47994	ENSG00000173744.17	AGFG1	0.683725	3.8588	35.0546	3.20593e-09
chr5:126810350:126811773:clu_36985	ENSG00000113368.12	LMNB1	0.682091	4.05969	30.9583	2.63636e-08
chr21:33432336:33432714:clu_29052	ENSG00000159128.14	IFNGR2	0.681825	5.86724	57.5482	3.29801e-14
chr4:173333669:173334246:clu_40288	ENSG00000164104.11	HMGB2	0.681173	2.99424	25.2779	4.96373e-07
chr15:90877211:90878132:clu_19582	ENSG00000140564.12	FURIN	0.68109	3.19119	30.0556	4.19839e-08
chr6:137875035:137875836:clu_34854	ENSG00000118503.15	TNFAIP3	0.679965	2.99079	24.6942	6.71847e-07
chr7:106275049:106277023:clu_31364	ENSG00000105835.12	NAMPT	0.678666	9.09254	44.5399	2.49229e-11
chr16:89719102:89720763:clu_17653	ENSG00000075399.14	VPS9D1	0.678442	3.2054	40.7907	1.69441e-10
chr6:137201008:137203499:clu_34846	ENSG00000027697.14	IFNGR1	0.678208	4.32525	34.9544	3.37524e-09
chr12:6960936:6961126:clu_3229	ENSG00000111679.17	PTPN6	0.677494	3.67199	60.2243	8.46394e-15
chr1:202951164:202954241:clu_53286	ENSG00000159346.13	ADIPOR1	0.677317	3.71794	28.0364	1.19053e-07
chr19:41426810:41427284:clu_23838	ENSG00000177191.2	B3GNT8	0.677159	4.51245	28.6785	8.54464e-08
chr10:69093283:69097084:clu_10192	ENSG00000122862.5	SRGN	0.676708	3.89076	27.17	1.86325e-07
chr7:151241653:151241877:clu_32158	ENSG00000082014.16	SMARCD3	0.675078	5.15018	55.1318	1.12714e-13
chr1:17308314:17330969:clu_49123	ENSG00000159339.13	PADI4	0.674941	5.53861	24.736	6.57463e-07
chr11:75797332:75798227:clu_8109	ENSG00000062282.15	DGAT2	0.673966	5.7651	33.8203	6.04437e-09
chr7:151243701:151245460:clu_32161	ENSG00000082014.16	SMARCD3	0.673806	4.63252	59.9993	9.48894e-15
chr2:218394193:218394632:clu_47745	ENSG00000018280.17	SLC11A1	0.672864	7.51922	25.9189	3.56071e-07
chr22:24433736:24440583:clu_26311	ENSG00000100014.20,ENSG00000258555.6,ENSG00000128271.22	SPECC1L	0.672358	4.5295	25.7208	3.94559e-07
chr22:50170956:50175432:clu_27200	ENSG00000073150.13	PANX2	0.669939	4.03124	36.256	1.73023e-09
chr1:185305643:185306485:clu_53044	ENSG00000116679.16	IVNS1ABP	0.669085	4.78249	35.6625	2.34642e-09
chr1:202954307:202958185:clu_53286	ENSG00000159346.13	ADIPOR1	0.668699	3.48716	25.8211	3.74575e-07
chr17:8146765:8147250:clu_12225	ENSG00000179094.16	PER1	0.667097	6.80308	26.9196	2.12092e-07
chr5:150778972:150795430:clu_37548	ENSG00000256235.2	SMIM3	0.666006	4.9801	43.0615	5.3046e-11
chr15:58138676:58166673:clu_18688	ENSG00000103569.9	AQP9	0.665583	6.94322	28.9512	7.42253e-08
chr16:57668405:57673321:clu_16789	ENSG00000182885.17	ADGRG3	0.664824	6.64954	29.4279	5.80365e-08
chr8:73991554:74010001:clu_57888	ENSG00000154589.6	LY96	0.664385	3.23067	24.6255	6.96256e-07
chr2:227520063:227523763:clu_47992	ENSG00000173744.17	AGFG1	0.663673	3.94256	30.0668	4.17424e-08
chr9:104786390:104787920:clu_55637	ENSG00000165029.16	ABCA1	0.663541	3.10106	22.5834	2.0121e-06
chr2:218225954:218226996:clu_47722	ENSG00000163466.16	ARPC2	0.66256	3.03244	29.936	4.46534e-08
chr1:17342121:17342299:clu_49126	ENSG00000159339.13	PADI4	0.662128	5.67884	25.6093	4.1801e-07
chr6:137206308:137206963:clu_34848	ENSG00000027697.14	IFNGR1	0.661342	4.29665	37.3056	1.00996e-09
chrX:30724181:30728732:clu_489	ENSG00000198814.12	GK	0.661318	3.6632	22.5337	2.06494e-06
chr6:137203685:137204332:clu_34847	ENSG00000027697.14	IFNGR1	0.660212	5.47783	37.6996	8.25232e-10
chr8:143990311:143991200:clu_58733	ENSG00000178719.17	GRINA	0.65949	5.56138	41.0335	1.4964e-10
chr7:106272658:106274946:clu_31364	ENSG00000105835.12	NAMPT	0.659459	9.58281	43.2072	4.92392e-11
chr9:104788054:104788426:clu_55638	ENSG00000165029.16	ABCA1	0.657583	3.10497	24.525	7.3352e-07
chr1:232403571:232415494:clu_54020	ENSG00000116991.10	SIPA1L2	0.657262	2.99503	27.0536	1.97888e-07
chr17:4738490:4738782:clu_11962	ENSG00000161921.15	CXCL16	0.656848	4.8265	44.1132	3.09925e-11
chr21:33427032:33432177:clu_29052	ENSG00000159128.14	IFNGR2	0.656796	5.6882	48.5312	3.25068e-12
chr11:75790731:75796328:clu_8108	ENSG00000062282.15	DGAT2	0.656439	4.95051	28.4979	9.37998e-08
chr20:50192209:50192368:clu_28401			0.655942	8.00325	39.1765	3.87177e-10
chrX:66015551:66018824:clu_966	ENSG00000274536.6	MIR223HG	0.655786	4.03548	25.2239	5.10446e-07
chr12:6956568:6959927:clu_3228	ENSG00000111679.17	PTPN6	0.655097	3.05754	39.5624	3.17746e-10
chr6:36102649:36107455:clu_33384	ENSG00000112062.10	MAPK14	0.653084	5.03515	36.0498	1.92343e-09
chr6:137880252:137881035:clu_34855	ENSG00000118503.15	TNFAIP3	0.652407	9.64944	33.1041	8.73538e-09
chr6:137879351:137880071:clu_34855	ENSG00000118503.15	TNFAIP3	0.651988	8.87389	34.3444	4.61718e-09
chr2:71664438:71665162:clu_45348	ENSG00000135636.14	DYSF	0.650959	6.22813	23.9513	9.88051e-07
chr2:218387955:218389870:clu_47743	ENSG00000018280.17	SLC11A1	0.648998	6.74164	23.2043	1.45672e-06
chr4:165294468:165297609:clu_40211	ENSG00000109466.14	KLHL2	0.648925	3.39088	33.0932	8.7844e-09
chr9:72357056:72359418:clu_55071	ENSG00000107372.13	ZFAND5	0.64874	7.25411	45.2381	1.74475e-11
chr6:137207077:137219243:clu_34849	ENSG00000027697.14	IFNGR1	0.647873	5.59028	34.0573	5.35138e-09
chr7:151240522:151241492:clu_32158	ENSG00000082014.16	SMARCD3	0.64747	4.7053	49.1668	2.35102e-12
chr4:165299656:165305608:clu_40212	ENSG00000109466.14	KLHL2	0.647272	3.83138	36.399	1.60787e-09
chr15:70060649:70074533:clu_19048	ENSG00000140332.15	TLE3	0.647093	3.82704	33.469	7.24104e-09
chr9:72359521:72360110:clu_55071	ENSG00000107372.13	ZFAND5	0.645415	6.95704	46.3227	1.00294e-11
chr2:71667515:71668754:clu_45349	ENSG00000135636.14	DYSF	0.643227	6.11893	22.7466	1.84828e-06
chr8:89935612:89937026:clu_57974	ENSG00000104320.13	NBN	0.642418	4.81629	25.5204	4.37722e-07
chr1:185305643:185307014:clu_53044	ENSG00000116679.16	IVNS1ABP	0.642218	3.72335	29.0366	7.10244e-08
chrX:154783507:154785051:clu_1811	ENSG00000130830.15	MPP1	0.642167	3.05225	40.837	1.65473e-10
chr8:141177434:141178067:clu_58582	ENSG00000105339.10	DENND3	0.641836	3.16252	36.5593	1.48092e-09
chr20:49643650:49646965:clu_28375	ENSG00000158470.5	B4GALT5	0.641645	4.08526	41.5518	1.14789e-10
chr10:128071741:128072138:clu_11564	ENSG00000132334.16	PTPRE	0.641374	4.91151	25.0669	5.53742e-07
chr9:72360787:72364696:clu_55071	ENSG00000107372.13	ZFAND5	0.641224	6.15648	45.6829	1.3903e-11
chr2:227536993:227551959:clu_47996	ENSG00000173744.17	AGFG1	0.640981	4.1728	27.5565	1.52575e-07
chr11:44600230:44605058:clu_6953	ENSG00000085117.12	CD82	0.640899	5.88128	39.7211	2.92938e-10
chr15:70057658:70058150:clu_19046	ENSG00000140332.15	TLE3	0.6401	4.24506	38.7662	4.77736e-10
chr10:71760924:71773358:clu_10273	ENSG00000107738.20	VSIR	0.638159	5.56017	26.3768	2.80898e-07
chr19:2476630:2477029:clu_21988	ENSG00000099860.9	GADD45B	0.638139	9.58332	32.4332	1.23362e-08
chr6:2837999:2838549:clu_32380	ENSG00000021355.13	SERPINB1	0.637297	6.31395	51.166	8.4874e-13
chr1:185308017:185308800:clu_53045	ENSG00000116679.16	IVNS1ABP	0.636102	3.01683	22.628	1.96601e-06
chr15:58173205:58174918:clu_18689	ENSG00000103569.9	AQP9	0.636034	6.81697	28.0374	1.18995e-07
chr1:17336226:17338038:clu_49125	ENSG00000159339.13	PADI4	0.635644	4.94193	28.3936	9.89939e-08
chr12:123423157:123436082:clu_5885	ENSG00000150977.10	RILPL2	0.635381	7.3565	26.492	2.64633e-07
chr15:58179345:58183961:clu_18689	ENSG00000103569.9	AQP9	0.634854	6.5029	26.5304	2.59428e-07
chr8:89937075:89943253:clu_57974	ENSG00000104320.13	NBN	0.634052	4.27164	24.7734	6.44821e-07
chr8:89971290:89978220:clu_57978	ENSG00000104320.13	NBN	0.633694	3.65278	28.4247	9.7412e-08
chr14:61740627:61740755:clu_20685	ENSG00000100644.17	HIF1A	0.633081	6.60919	34.6699	3.90618e-09
chr8:133047933:133049902:clu_58520	ENSG00000155926.14	SLA	0.632486	4.89644	36.4461	1.56945e-09
chr2:157430962:157434370:clu_46719	ENSG00000115165.10	CYTIP	0.632479	6.58524	40.4892	1.97702e-10
chr4:165313366:165314026:clu_40214	ENSG00000109466.14	KLHL2	0.631921	3.77188	33.2257	8.20582e-09
chr8:89964507:89970364:clu_57977	ENSG00000104320.13	NBN	0.631879	4.55413	24.961	5.85013e-07
chr1:17339813:17341943:clu_49126	ENSG00000159339.13	PADI4	0.631498	5.38156	25.4171	4.61802e-07
chr2:218384365:218385147:clu_47741	ENSG00000018280.17	SLC11A1	0.630664	6.71966	26.1445	3.16795e-07
chr15:58166799:58173068:clu_18689	ENSG00000103569.9	AQP9	0.629111	6.6671	26.9317	2.10778e-07
chr5:126811898:126818922:clu_36986	ENSG00000113368.12	LMNB1	0.628673	4.34984	28.9128	7.571e-08
chr11:75784746:75790188:clu_8107	ENSG00000062282.15	DGAT2	0.628051	4.42145	22.8033	1.7946e-06
chr19:1112067:1112402:clu_21841	ENSG00000064932.16	SBNO2	0.627726	4.20504	26.7995	2.25699e-07
chr9:86301601:86301740:clu_55260	ENSG00000083223.18	TUT7	0.627725	3.1141	44.1588	3.02792e-11
chr3:121636489:121642927:clu_42438	ENSG00000180353.11	HCLS1	0.627335	4.18363	37.6066	8.65518e-10
chr19:2476402:2476529:clu_21988	ENSG00000099860.9	GADD45B	0.626897	9.2958	32.737	1.0551e-08
chr4:165297725:165299507:clu_40211	ENSG00000109466.14	KLHL2	0.626551	3.31972	35.599	2.42416e-09
chr19:2477251:2477488:clu_21988	ENSG00000099860.9	GADD45B	0.626234	9.27312	30.6838	3.0369e-08
chr20:49642584:49643526:clu_28375	ENSG00000158470.5	B4GALT5	0.623836	4.77083	35.6515	2.35968e-09
chr2:157434424:157434698:clu_46719	ENSG00000115165.10	CYTIP	0.623664	6.52355	40.6491	1.82171e-10
chr6:137875035:137875688:clu_34854	ENSG00000118503.15	TNFAIP3	0.622858	8.82903	29.7932	4.80664e-08
chr19:51747005:51751814:clu_24569	ENSG00000171051.8	FPR1	0.622812	8.80702	28.5357	9.19884e-08
chr1:17338155:17339688:clu_49125	ENSG00000159339.13	PADI4	0.622052	5.87478	24.905	6.02264e-07
chr20:50276390:50277201:clu_28402	ENSG00000224397.6	PELATON	0.621993	3.40538	25.5544	4.30095e-07
chr9:72360221:72360628:clu_55071	ENSG00000107372.13	ZFAND5	0.621829	4.78048	40.0908	2.42433e-10
chr4:165305725:165310553:clu_40212	ENSG00000109466.14	KLHL2	0.62171	4.01515	35.3065	2.81696e-09
chr5:135346057:135360497:clu_37175	ENSG00000113648.16	MACROH2A1	0.620989	3.26062	35.6046	2.41713e-09
chr17:4720299:4720586:clu_11970	ENSG00000141480.18	ARRB2	0.620566	4.27288	36.2644	1.72282e-09
chr6:2836023:2836108:clu_32379	ENSG00000021355.13	SERPINB1	0.620507	6.88739	51.5748	6.89222e-13
chr9:72356101:72356931:clu_55071	ENSG00000107372.13	ZFAND5	0.620027	7.11665	42.498	7.07539e-11
chr11:44594725:44600158:clu_6952	ENSG00000085117.12	CD82	0.619942	6.02313	37.9129	7.39734e-10
chr10:43158931:43160494:clu_9872	ENSG00000169826.8	CSGALNACT2	0.619719	3.60535	39.5704	3.16439e-10
chr8:143991804:143991878:clu_58734	ENSG00000178719.17	GRINA	0.618994	6.69888	47.4575	5.62095e-12
chr1:17356127:17356357:clu_49127	ENSG00000159339.13	PADI4	0.617181	5.66231	25.4776	4.47551e-07
chr6:137867542:137871213:clu_34853	ENSG00000118503.15	TNFAIP3	0.616879	6.63193	31.8258	1.6864e-08
chr22:17098887:17101996:clu_25939	ENSG00000177663.13	IL17RA	0.616149	3.0337	46.7874	7.91223e-12
chr15:58175036:58179128:clu_18689	ENSG00000103569.9	AQP9	0.612768	7.43808	23.9017	1.01384e-06
chr21:33421685:33426884:clu_29052	ENSG00000159128.14	IFNGR2	0.611908	7.03488	42.6811	6.44304e-11
chr2:71681110:71682530:clu_45350	ENSG00000135636.14	DYSF	0.610615	7.48055	23.6707	1.1431e-06
chr14:61745817:61746934:clu_20686	ENSG00000100644.17	HIF1A	0.610411	6.82476	37.4146	9.55054e-10
chr8:141138137:141150834:clu_58579	ENSG00000105339.10	DENND3	0.609908	3.38723	26.4965	2.6402e-07
chr15:70057658:70058186:clu_19046	ENSG00000140332.15	TLE3	0.609336	5.39135	32.8476	9.96736e-09
chr11:308438:309018:clu_6159	ENSG00000185201.16,ENSG00000185885.16	IFITM2	0.609335	3.66261	25.1195	5.38854e-07
chr8:55968019:55969717:clu_57668	ENSG00000254087.8	LYN	0.60855	3.32031	41.7194	1.05357e-10
chr2:71679235:71681001:clu_45350	ENSG00000135636.14	DYSF	0.605863	6.6241	23.9304	9.98817e-07
chr10:133268118:133269897:clu_11658	ENSG00000151651.16	ADAM8	0.605734	3.40985	22.6232	1.97095e-06
chr8:55966897:55967842:clu_57668	ENSG00000254087.8	LYN	0.605212	4.5123	48.9145	2.6737e-12
chr1:192160439:192161453:clu_53097	ENSG00000150681.10	RGS18	0.604412	3.08723	34.2924	4.74227e-09
chr2:68365393:68380328:clu_45251	ENSG00000115956.10	PLEK	0.602897	7.9297	44.9702	2.00058e-11
chr6:36096066:36102571:clu_33384	ENSG00000112062.10	MAPK14	0.602278	4.01767	32.8993	9.7057e-09
chr14:50912036:50912156:clu_20432	ENSG00000100504.17	PYGL	0.600755	5.96053	22.7842	1.81251e-06
chr2:68380904:68382542:clu_45252	ENSG00000115956.10	PLEK	0.600654	8.01642	44.5552	2.47283e-11
chr14:61744813:61745691:clu_20686	ENSG00000100644.17	HIF1A	0.600577	7.36407	36.1564	1.82097e-09
chr1:185306625:185307014:clu_53044	ENSG00000116679.16	IVNS1ABP	0.600424	5.35765	31.1743	2.35874e-08
chr1:10411552:10413062:clu_48870	ENSG00000142657.21	PGD	0.600021	7.78825	43.3198	4.6485e-11
chr19:5994950:5995601:clu_22227	ENSG00000087903.13	RFX2	0.599739	3.0795	27.6908	1.42341e-07
chr1:40409835:40413016:clu_49987	ENSG00000084070.12	SMAP2	0.599207	6.76468	31.6398	1.85587e-08
chr2:157434747:157443847:clu_46720	ENSG00000115165.10	CYTIP	0.599036	6.2767	38.5242	5.40803e-10
chr4:165317969:165321312:clu_40215	ENSG00000109466.14	KLHL2	0.598488	3.93883	38.6823	4.98713e-10
chr3:50236453:50252397:clu_41591	ENSG00000114353.17	GNAI2	0.597328	3.57512	26.3056	2.91448e-07
chr19:43656640:43667581:clu_23946	ENSG00000011422.12	PLAUR	0.597067	4.15415	24.1493	8.91486e-07
chr7:106265171:106268464:clu_31362	ENSG00000105835.12	NAMPT	0.596894	6.0046	24.7037	6.68546e-07
chr9:91410906:91423640:clu_55329	ENSG00000165030.4	NFIL3	0.59688	5.59801	29.6939	5.05931e-08
chr14:61721823:61726706:clu_20684	ENSG00000100644.17	HIF1A	0.595883	6.2769	31.4663	2.02935e-08
chr5:151032400:151033608:clu_37552	ENSG00000145901.15	TNIP1	0.595802	3.12282	31.2499	2.26855e-08
chr1:153982808:153983219:clu_52092	ENSG00000285641.1,ENSG00000143545.8		0.595572	3.05237	32.4642	1.21409e-08
chr3:170038215:170038915:clu_43278	ENSG00000173890.17	GPR160	0.594791	4.78883	29.8877	4.57811e-08
chr1:185308875:185309383:clu_53046	ENSG00000116679.16	IVNS1ABP	0.594766	4.07181	22.9284	1.68152e-06
chr6:30740798:30741190:clu_32931	ENSG00000137312.15	FLOT1	0.594327	6.76386	46.9389	7.32356e-12
chr9:93096352:93112992:clu_55382	ENSG00000165233.18	CARD19	0.594137	3.82248	24.7859	6.40629e-07
chr4:165321375:165322032:clu_40215	ENSG00000109466.14	KLHL2	0.594038	3.27631	39.0423	4.14716e-10
chr1:207325721:207326796:clu_53483	ENSG00000196352.15	CD55	0.593628	4.959	27.258	1.78033e-07
chr1:86719635:86722540:clu_50891	ENSG00000097033.14	SH3GLB1	0.593164	6.01691	36.3506	1.64827e-09
chr11:44605429:44615272:clu_6954	ENSG00000085117.12	CD82	0.592938	5.85373	33.9634	5.61595e-09
chr2:157418589:157427351:clu_46718	ENSG00000115165.10	CYTIP	0.5928	6.24237	37.7735	7.9455e-10
chr6:35869901:35870281:clu_33378	ENSG00000096063.16	SRPK1	0.591717	3.22389	25.5389	4.33562e-07
chr8:133060200:133074853:clu_58521	ENSG00000155926.14	SLA	0.590851	4.82053	25.4585	4.5201e-07
chr8:143992078:143992245:clu_58734	ENSG00000178719.17	GRINA	0.59065	6.7591	37.7669	7.97213e-10
chr6:2840594:2841812:clu_32381	ENSG00000021355.13	SERPINB1	0.590445	5.97608	37.2072	1.0622e-09
chr20:49637442:49639678:clu_28374	ENSG00000158470.5	B4GALT5	0.590311	4.47509	39.9902	2.55236e-10
chr4:165314166:165317826:clu_40215	ENSG00000109466.14	KLHL2	0.589716	4.25944	32.3081	1.31565e-08
chr11:64896616:64896748:clu_7499	ENSG00000110046.13	ATG2A	0.589462	4.55584	26.1309	3.19044e-07
chr2:71613410:71643965:clu_45347	ENSG00000135636.14	DYSF	0.58893	3.93983	22.9107	1.697e-06
chr19:14765804:14772342:clu_22836	ENSG00000127507.18	ADGRE2	0.588651	3.19537	36.9939	1.18502e-09
chr6:30731100:30740158:clu_32930	ENSG00000137312.15	FLOT1	0.588039	7.92684	45.0014	1.96895e-11
chr20:36607818:36607890:clu_28042	ENSG00000101084.18,ENSG00000259399.1	RAB5IF	0.587783	4.51506	41.859	9.8096e-11
chr3:187734907:187745410:clu_43616	ENSG00000113916.18	BCL6	0.58755	4.9409	36.9768	1.19542e-09
chr6:30730186:30730428:clu_32929	ENSG00000137312.15	FLOT1	0.58656	7.33935	46.8459	7.67925e-12
chr17:4738920:4739261:clu_11962	ENSG00000161921.15	CXCL16	0.5865	4.80362	33.411	7.46009e-09
chr10:43176032:43183250:clu_9873	ENSG00000169826.8	CSGALNACT2	0.586292	5.10493	39.7549	2.87919e-10
chr10:43160595:43163866:clu_9872	ENSG00000169826.8	CSGALNACT2	0.585836	3.75668	29.3318	6.09857e-08
chr1:185307139:185307489:clu_53045	ENSG00000116679.16	IVNS1ABP	0.584777	4.1921	31.2166	2.30781e-08
chr5:177433676:177433856:clu_37896	ENSG00000198055.11	GRK6	0.584519	4.02674	33.3868	7.5534e-09
chr1:86735179:86742208:clu_50894	ENSG00000097033.14	SH3GLB1	0.584054	5.7263	35.6569	2.35311e-09
chr1:86715865:86719507:clu_50890	ENSG00000097033.14	SH3GLB1	0.583922	5.41675	35.0233	3.25789e-09
chr5:177504660:177504743:clu_37918	ENSG00000146094.14	DOK3	0.58363	4.82111	26.169	3.12797e-07
chr14:61695839:61720379:clu_20683	ENSG00000100644.17	HIF1A	0.583378	4.51439	28.5935	8.92794e-08
chr7:151240247:151240425:clu_32157	ENSG00000082014.16	SMARCD3	0.583192	4.41477	48.0859	4.07955e-12
chr1:185308875:185309003:clu_53046	ENSG00000116679.16	IVNS1ABP	0.583178	3.05354	34.8928	3.48366e-09
chr17:4718023:4718612:clu_11969	ENSG00000141480.18	ARRB2	0.582167	6.3879	36.9736	1.1974e-09
chr14:61720572:61721509:clu_20683	ENSG00000100644.17	HIF1A	0.581784	5.74366	30.5812	3.20181e-08
chr19:44750105:44751227:clu_24025	ENSG00000069399.15	BCL3	0.581712	5.39817	30.5273	3.29199e-08
chr1:86722673:86724313:clu_50892	ENSG00000097033.14	SH3GLB1	0.58061	5.48155	33.1603	8.48661e-09
chr20:49647078:49656568:clu_28376	ENSG00000158470.5	B4GALT5	0.580445	3.91346	34.3762	4.54253e-09
chr2:68393245:68394107:clu_45254	ENSG00000115956.10	PLEK	0.579961	8.51462	46.6894	8.31764e-12
chr12:120563070:120563332:clu_5713	ENSG00000022840.16	RNF10	0.579817	5.11145	33.8962	5.81336e-09
chr2:68388491:68393162:clu_45253	ENSG00000115956.10	PLEK	0.578913	7.83716	44.1184	3.09099e-11
chr1:86704971:86715724:clu_50890	ENSG00000097033.14	SH3GLB1	0.57868	5.66503	31.4966	1.99794e-08
chr11:44615373:44618162:clu_6955	ENSG00000085117.12	CD82	0.578489	6.02625	32.6076	1.12772e-08
chr2:68382633:68386502:clu_45252	ENSG00000115956.10	PLEK	0.578199	7.83993	41.5116	1.17173e-10
chr10:69088236:69103871:clu_10192	ENSG00000122862.5	SRGN	0.57816	4.02272	34.7279	3.79156e-09
chr6:30730727:30730919:clu_32930	ENSG00000137312.15	FLOT1	0.578043	7.46244	45.8937	1.24847e-11
chr2:157416143:157418523:clu_46718	ENSG00000115165.10	CYTIP	0.576923	6.64446	34.0928	5.25443e-09
chr8:133040130:133044984:clu_58519	ENSG00000155926.14	SLA	0.576706	5.41706	24.6571	6.84913e-07
chr1:86742436:86743128:clu_50894	ENSG00000097033.14	SH3GLB1	0.576534	6.07661	34.2237	4.9127e-09
chr1:10400572:10403071:clu_48869	ENSG00000142657.21	PGD	0.576428	7.04096	40.5223	1.9438e-10
chr1:220805274:220813292:clu_53692	ENSG00000186205.13,ENSG00000286231.1	MTARC1	0.575865	3.88103	24.2084	8.64546e-07
chr20:49639800:49640478:clu_28374	ENSG00000158470.5	B4GALT5	0.575653	3.52373	35.299	2.82772e-09
chr16:89716822:89719027:clu_17652	ENSG00000075399.14	VPS9D1	0.575511	3.04426	34.3157	4.6859e-09
chr12:57517595:57517706:clu_4570	ENSG00000175197.12	DDIT3	0.574219	4.87826	38.133	6.60835e-10
chr1:10403136:10404161:clu_48869	ENSG00000142657.21	PGD	0.5742	7.28044	41.0704	1.46842e-10
chr1:86724405:86734602:clu_50893	ENSG00000097033.14	SH3GLB1	0.573623	5.13124	31.2038	2.32306e-08
chr2:68386686:68388387:clu_45253	ENSG00000115956.10	PLEK	0.573515	7.11066	39.7911	2.82625e-10
chr15:89804617:89804946:clu_19514	ENSG00000166825.14	ANPEP	0.573091	3.08547	26.2894	2.939e-07
chr11:44605182:44605355:clu_6954	ENSG00000085117.12	CD82	0.573059	6.29315	31.9232	1.60394e-08
chr1:10417509:10418826:clu_48871	ENSG00000142657.21	PGD	0.571294	6.74355	41.7093	1.05907e-10
chr2:68394176:68395680:clu_45255	ENSG00000115956.10	PLEK	0.571182	9.02737	43.629	3.96917e-11
chr6:30728145:30730022:clu_32929	ENSG00000137312.15	FLOT1	0.570136	7.82394	41.6071	1.11589e-10
chr12:94582538:94650353:clu_5024	ENSG00000057704.13	TMCC3	0.569405	3.45318	22.3524	2.26929e-06
chr20:49656702:49713576:clu_28377	ENSG00000158470.5	B4GALT5	0.568425	3.76504	30.416	3.48638e-08
chr6:2838686:2840419:clu_32380	ENSG00000021355.13	SERPINB1	0.568381	5.98353	40.8844	1.61507e-10
chr11:64895442:64896462:clu_7499	ENSG00000110046.13	ATG2A	0.568193	4.37795	26.7383	2.32958e-07
chr6:11352780:11382139:clu_32533	ENSG00000111859.17	NEDD9	0.56748	3.01935	25.2884	4.93673e-07
chr14:24315016:24315637:clu_20094	ENSG00000196943.14,ENSG00000213906.10,ENSG00000213903.9	NOP9	0.564259	4.03072	26.9432	2.09527e-07
chr8:89978323:89980734:clu_57978	ENSG00000104320.13	NBN	0.56371	3.59307	22.6349	1.95897e-06
chr10:43167098:43175951:clu_9872	ENSG00000169826.8	CSGALNACT2	0.563589	4.30152	34.6853	3.87541e-09
chr10:43155810:43158715:clu_9872	ENSG00000169826.8	CSGALNACT2	0.563532	5.6707	38.2326	6.27931e-10
chr1:10417117:10417376:clu_48871	ENSG00000142657.21	PGD	0.561926	6.95378	40.0023	2.53666e-10
chr12:123415921:123423044:clu_5885	ENSG00000150977.10	RILPL2	0.560312	8.21668	25.5176	4.3837e-07
chr4:173333669:173334272:clu_40288	ENSG00000164104.11	HMGB2	0.559975	7.44983	33.7875	6.14718e-09
chr3:170079897:170083905:clu_43280	ENSG00000173890.17	GPR160	0.559202	3.53334	35.598	2.42538e-09
chr6:13286222:13287063:clu_32558	ENSG00000112137.17	PHACTR1	0.557264	3.63654	26.1031	3.23671e-07
chr16:48548114:48553539:clu_16578	ENSG00000102921.8	N4BP1	0.557062	3.38915	25.9247	3.54992e-07
chr2:101295181:101307841:clu_45992	ENSG00000163162.8	RNF149	0.555691	4.68214	32.7878	1.02787e-08
chr10:87933251:87957853:clu_10599	ENSG00000171862.11	PTEN	0.555033	2.95069	26.8511	2.19747e-07
chr7:73223956:73225711:clu_30563	ENSG00000182487.12	NCF1B	0.554548	4.29279	27.7608	1.37281e-07
chr19:47309898:47319781:clu_24185	ENSG00000197405.8	C5AR1	0.554116	7.40146	26.4671	2.68068e-07
chr21:34880713:34886843:clu_29124	ENSG00000159216.18	RUNX1	0.55377	4.28503	28.0651	1.17301e-07
chr14:61721654:61721739:clu_20684	ENSG00000100644.17	HIF1A	0.553348	5.59842	27.4852	1.58303e-07
chr14:61695839:61720382:clu_20683	ENSG00000100644.17	HIF1A	0.553241	6.25525	29.3286	6.10865e-08
chr3:170039043:170079774:clu_43279	ENSG00000173890.17	GPR160	0.552115	4.31907	30.3968	3.52114e-08
chr1:182385556:182385760:clu_52956	ENSG00000135821.18	GLUL	0.551968	6.88746	36.8248	1.29237e-09
chr1:182388750:182391679:clu_52957	ENSG00000135821.18	GLUL	0.550125	8.18007	29.9696	4.38863e-08
chr11:33710343:33717370:clu_6854	ENSG00000284969.1,ENSG00000085063.16		0.549081	3.84121	27.4757	1.5908e-07
chr20:1934766:1937320:clu_27372	ENSG00000198053.11	SIRPA	0.548667	3.26743	43.5113	4.2151e-11
chr6:108561829:108639493:clu_34402	ENSG00000118689.15	FOXO3	0.548406	4.205	25.6745	4.04124e-07
chr1:220798014:220805052:clu_53691	ENSG00000186205.13,ENSG00000286231.1	MTARC1	0.547553	3.8919	22.4864	2.11631e-06
chr4:165220059:165228807:clu_40210	ENSG00000109466.14	KLHL2	0.547343	3.20954	26.3264	2.88326e-07
chrX:130074752:130110325:clu_1487	ENSG00000102034.16	ELF4	0.546165	3.94049	23.5665	1.20671e-06
chr1:182385887:182386362:clu_52956	ENSG00000135821.18	GLUL	0.545559	5.49645	24.3422	8.06526e-07
chr11:44618365:44618640:clu_6955	ENSG00000085117.12	CD82	0.545542	5.93519	29.1909	6.55865e-08
chr1:10399704:10400393:clu_48869	ENSG00000142657.21	PGD	0.545523	6.47238	35.6872	2.3168e-09
chr1:27625151:27626046:clu_49537	ENSG00000000938.13	FGR	0.544456	5.05	29.6544	5.16365e-08
chr8:125433609:125436006:clu_58433	ENSG00000173334.4	TRIB1	0.543561	6.05649	24.7466	6.53828e-07
chr8:58580608:58581686:clu_57689	ENSG00000137575.12	SDCBP	0.542856	6.82487	44.9916	1.97885e-11
chr1:11745837:11746127:clu_48955	ENSG00000177674.16	AGTRAP	0.542704	3.881	34.3524	4.59842e-09
chr5:151063747:151080880:clu_37555	ENSG00000145901.15	TNIP1	0.542294	4.89022	28.1816	1.10448e-07
chr1:21228041:21233558:clu_49237	ENSG00000117298.16	ECE1	0.542212	5.54432	38.6069	5.18349e-10
chr19:43652371:43656479:clu_23946	ENSG00000011422.12	PLAUR	0.541796	3.87112	29.5389	5.48066e-08
chr1:40406869:40408653:clu_49987	ENSG00000084070.12	SMAP2	0.541479	7.65986	25.3842	4.69759e-07
chr15:70060649:70066014:clu_19048	ENSG00000140332.15	TLE3	0.54127	4.31299	35.6004	2.42243e-09
chr14:75522745:75525084:clu_21068	ENSG00000156127.6	BATF	0.54068	3.6907	25.9556	3.49354e-07
chr12:94578529:94581622:clu_5023	ENSG00000057704.13	TMCC3	0.540547	3.61086	23.2149	1.4487e-06
chr8:58572314:58575900:clu_57688	ENSG00000137575.12	SDCBP	0.539732	6.11547	44.1612	3.0242e-11
chr6:27138681:27146409:clu_32801			0.539038	5.95593	28.561	9.07903e-08
chr1:21233661:21235850:clu_49237	ENSG00000117298.16	ECE1	0.538717	4.90015	48.2694	3.715e-12
chr6:24654530:24657812:clu_32703	ENSG00000111802.14	TDP2	0.538594	3.30688	22.7178	1.87622e-06
chr8:125431262:125433317:clu_58433	ENSG00000173334.4	TRIB1	0.538539	6.50558	26.9758	2.06023e-07
chr1:185307662:185308800:clu_53045	ENSG00000116679.16	IVNS1ABP	0.53849	3.68686	24.0033	9.61725e-07
chr12:120566980:120575631:clu_5715	ENSG00000022840.16	RNF10	0.538344	4.45403	29.1476	6.70676e-08
chr21:33403616:33414888:clu_29051	ENSG00000159128.14	IFNGR2	0.538185	8.1869	31.9589	1.57472e-08
chr1:21258839:21260271:clu_49240	ENSG00000117298.16	ECE1	0.537058	5.98006	37.562	8.85541e-10
chr1:211576289:211577991:clu_53568	ENSG00000170385.10	SLC30A1	0.536818	3.85021	30.7649	2.91262e-08
chr12:121245240:121249787:clu_5746	ENSG00000110931.19	CAMKK2	0.535609	3.23444	34.7765	3.69806e-09
chr10:43138567:43154897:clu_9872	ENSG00000169826.8	CSGALNACT2	0.53547	4.43088	30.4625	3.40383e-08
chr4:165263359:165294359:clu_40210	ENSG00000109466.14	KLHL2	0.535308	3.09448	25.0033	5.7232e-07
chr6:24658734:24666526:clu_32704	ENSG00000111802.14	TDP2	0.534597	4.60782	23.5295	1.23016e-06
chr2:108534594:108659605:clu_46107	ENSG00000169756.16	LIMS1	0.534537	3.46421	30.6148	3.1469e-08
chr1:20589283:20618452:clu_49222	ENSG00000158825.6	CDA	0.533191	3.371	27.316	1.72779e-07
chr1:185309172:185309383:clu_53046	ENSG00000116679.16	IVNS1ABP	0.532208	3.22986	27.7639	1.37062e-07
chr8:125433768:125436006:clu_58433	ENSG00000173334.4	TRIB1	0.530419	5.00614	32.7971	1.02298e-08
chr4:2831679:2832331:clu_38269	ENSG00000087266.16	SH3BP2	0.5302	2.94585	32.0739	1.48415e-08
chr1:207339417:207359546:clu_53486	ENSG00000196352.15	CD55	0.530143	6.16889	31.4788	2.01626e-08
chr6:13283562:13286146:clu_32558	ENSG00000112137.17	PHACTR1	0.529988	4.36362	26.5202	2.60797e-07
chr6:30741333:30741614:clu_32931	ENSG00000137312.15	FLOT1	0.529568	5.64245	29.3283	6.10982e-08
chr5:175684309:175707779:clu_37815	ENSG00000113749.7	HRH2	0.529084	4.25426	22.4949	2.10704e-06
chr8:133045115:133047830:clu_58519	ENSG00000155926.14	SLA	0.528636	5.11936	23.2764	1.40312e-06
chr19:1127765:1132090:clu_21842	ENSG00000064932.16	SBNO2	0.52853	3.88712	23.152	1.49689e-06
chr1:27614922:27615434:clu_49536	ENSG00000000938.13	FGR	0.527387	5.26567	37.6028	8.67203e-10
chr5:177505110:177508237:clu_37919	ENSG00000146094.14	DOK3	0.525937	5.67789	27.8658	1.30031e-07
chr20:5115362:5115449:clu_27513	ENSG00000132646.11	PCNA	0.525054	3.00947	26.4122	2.75797e-07
chr1:182384723:182385357:clu_52956	ENSG00000135821.18	GLUL	0.523839	8.68093	33.6468	6.60829e-09
chr8:133050915:133060100:clu_58521	ENSG00000155926.14	SLA	0.523532	5.39611	23.2442	1.42678e-06
chr20:49886898:49887829:clu_28385	ENSG00000197818.11	SLC9A8	0.523123	4.03289	35.9187	2.05728e-09
chr6:137875035:137875734:clu_34854	ENSG00000118503.15	TNFAIP3	0.522925	3.31429	22.7657	1.83004e-06
chr6:31728292:31728451:clu_33066	ENSG00000213722.9	DDAH2	0.522813	4.85475	23.8742	1.02839e-06
chr5:177508542:177509475:clu_37919	ENSG00000146094.14	DOK3	0.522509	4.9678	22.9068	1.70053e-06
chr6:30741704:30741792:clu_32931	ENSG00000137312.15	FLOT1	0.521297	5.76876	29.3402	6.07217e-08
chr1:231522637:231527338:clu_54007	ENSG00000233461.5		0.521205	4.03136	24.2734	8.35861e-07
chr1:46558800:46561478:clu_50288	ENSG00000079277.20	MKNK1	0.520547	3.96906	26.9297	2.10994e-07
chr6:137879351:137881035:clu_34855	ENSG00000118503.15	TNFAIP3	0.520348	5.20854	24.5401	7.27808e-07
chr10:30437406:30438916:clu_9714	ENSG00000107968.10	MAP3K8	0.519742	3.65471	22.729	1.86534e-06
chr6:11538374:11565666:clu_32537	ENSG00000205269.6	TMEM170B	0.519694	3.63506	41.2509	1.33888e-10
chr1:27872665:27885295:clu_49547	ENSG00000130775.16	THEMIS2	0.51926	4.84607	23.6986	1.12667e-06
chr6:13278329:13283422:clu_32558	ENSG00000112137.17	PHACTR1	0.518945	5.12964	25.7585	3.86923e-07
chr6:31727692:31728173:clu_33066	ENSG00000213722.9	DDAH2	0.518101	5.68937	22.7182	1.87583e-06
chr10:69097231:69103871:clu_10192	ENSG00000122862.5	SRGN	0.517913	11.2841	37.1231	1.10904e-09
chr22:31225819:31258291:clu_26559	ENSG00000182541.18	LIMK2	0.517523	5.08725	22.8478	1.75352e-06
chr19:43649143:43652225:clu_23946	ENSG00000011422.12	PLAUR	0.517481	7.3393	23.3127	1.37691e-06
chr1:182385887:182386256:clu_52956	ENSG00000135821.18	GLUL	0.517161	7.72583	34.5524	4.1493e-09
chr3:170361429:170381244:clu_43295	ENSG00000136603.14	SKIL	0.516961	3.14478	22.6021	1.99268e-06
chr1:46594280:46604185:clu_50295	ENSG00000079277.20,ENSG00000142961.14	MKNK1	0.516797	3.83886	26.8553	2.19268e-07
chr15:70056374:70057459:clu_19045	ENSG00000140332.15	TLE3	0.516613	6.18426	34.7543	3.74057e-09
chr1:21279332:21290070:clu_49241	ENSG00000117298.16	ECE1	0.516444	5.9868	33.4266	7.40044e-09
chr15:70050347:70051391:clu_19042	ENSG00000140332.15	TLE3	0.515351	3.04152	32.4322	1.23427e-08
chr6:13272915:13278268:clu_32558	ENSG00000112137.17	PHACTR1	0.514641	4.86231	24.4619	7.57956e-07
chr1:207337409:207339397:clu_53486	ENSG00000196352.15	CD55	0.514239	6.50191	28.7854	8.08601e-08
chr5:177490593:177490870:clu_37915	ENSG00000196923.14	PDLIM7	0.51412	4.94097	26.5693	2.54251e-07
chr1:21272911:21279191:clu_49241	ENSG00000117298.16	ECE1	0.513871	6.13675	35.3852	2.70542e-09
chrX:23783709:23783800:clu_442	ENSG00000130066.16	SAT1	0.512622	10.4193	26.3225	2.88904e-07
chr10:45443828:45445508:clu_9903	ENSG00000012779.11	ALOX5	0.511757	3.27476	27.2183	1.81733e-07
chr1:21256138:21257525:clu_49239	ENSG00000117298.16	ECE1	0.511495	5.84591	39.7486	2.88849e-10
chr5:95932713:95943002:clu_36698	ENSG00000118985.16	ELL2	0.511473	3.38782	22.5733	2.02276e-06
chr12:14553412:14567582:clu_3502	ENSG00000121316.11	PLBD1	0.511299	6.02023	36.5057	1.52222e-09
chr15:70055298:70056298:clu_19044	ENSG00000140332.15	TLE3	0.511166	6.93898	30.6624	3.07064e-08
chr1:46583329:46594113:clu_50294	ENSG00000079277.20	MKNK1	0.510657	3.79635	33.0886	8.80529e-09
chr16:89708956:89709227:clu_17648	ENSG00000075399.14	VPS9D1	0.510492	4.54531	31.183	2.34808e-08
chr5:131670631:131671505:clu_37056	ENSG00000217128.12	FNIP1	0.509754	3.00922	28.3279	1.02411e-07
chr16:89709435:89709777:clu_17649	ENSG00000075399.14	VPS9D1	0.509144	4.53689	28.4615	9.55816e-08
chr17:21284969:21298413:clu_12646	ENSG00000034152.18	MAP2K3	0.509029	6.71145	26.0658	3.2997e-07
chr15:70059460:70060530:clu_19047	ENSG00000140332.15	TLE3	0.508983	7.362	36.4163	1.59364e-09
chr12:14542291:14553193:clu_3502	ENSG00000121316.11	PLBD1	0.508603	6.46917	36.2853	1.70444e-09
chr6:30741867:30742147:clu_32931	ENSG00000137312.15	FLOT1	0.507012	6.30915	23.9285	9.99796e-07
chr21:34859578:34880557:clu_29124	ENSG00000159216.18	RUNX1	0.504257	4.68772	23.5812	1.19753e-06
chr15:70054685:70055049:clu_19044	ENSG00000140332.15	TLE3	0.503927	6.60954	31.9116	1.61355e-08
chr11:65856242:65856885:clu_7618	ENSG00000172757.13	CFL1	0.503602	3.95911	25.4429	4.55677e-07
chr1:207331296:207336693:clu_53484	ENSG00000196352.15	CD55	0.503303	6.32027	26.9497	2.08823e-07
chr10:133268118:133269445:clu_11658	ENSG00000151651.16	ADAM8	0.502813	3.49082	24.2077	8.64865e-07
chr1:12167169:12190957:clu_48990	ENSG00000028137.19	TNFRSF1B	0.502303	3.03175	24.6421	6.9027e-07
chr12:123423157:123430508:clu_5885	ENSG00000150977.10	RILPL2	0.502032	7.07632	28.0261	1.19692e-07
chr21:33415020:33421480:clu_29051	ENSG00000159128.14	IFNGR2	0.501839	7.9144	33.0034	9.19957e-09
chr10:102397408:102397527:clu_11082	ENSG00000077150.19	NFKB2	0.501064	4.45776	22.7486	1.8464e-06
chr1:46580627:46583228:clu_50293	ENSG00000079277.20	MKNK1	0.500537	4.72332	31.3483	2.15649e-08
chr1:21247363:21255947:clu_49239	ENSG00000117298.16	ECE1	0.500451	5.61619	38.9859	4.26888e-10
chr11:44618723:44619049:clu_6955	ENSG00000085117.12	CD82	0.500019	6.23201	23.4652	1.27193e-06
chrX:23783883:23785328:clu_442	ENSG00000130066.16	SAT1	0.499199	10.278	24.0496	9.38846e-07
chr20:24964022:24969526:clu_27737	ENSG00000101474.12	APMAP	0.498508	3.82683	32.4332	1.23363e-08
chr3:127676581:127677168:clu_42617	ENSG00000114626.18	ABTB1	0.497445	4.33143	26.0796	3.2763e-07
chr12:55726795:55726890:clu_4356	ENSG00000135404.11	CD63	0.497396	8.45624	52.5155	4.26857e-13
chr3:58369478:58382514:clu_41926	ENSG00000168297.15	PXK	0.497379	2.99878	32.5918	1.13693e-08
chr12:94150033:94169153:clu_5004	ENSG00000136040.9	PLXNC1	0.497291	5.15135	24.6389	6.91404e-07
chr17:45233986:45234072:clu_13561	ENSG00000184922.14	FMNL1	0.497238	3.11065	32.5628	1.15401e-08
chr12:10127442:10127747:clu_3400	ENSG00000172243.17	CLEC7A	0.496866	4.54005	30.3173	3.66846e-08
chr16:89707954:89708427:clu_17647	ENSG00000075399.14	VPS9D1	0.496272	4.02933	27.444	1.61709e-07
chr16:89709909:89710586:clu_17649	ENSG00000075399.14	VPS9D1	0.495473	3.28331	29.1093	6.84062e-08
chr10:69088236:69097084:clu_10192	ENSG00000122862.5	SRGN	0.494451	11.3274	36.8589	1.26996e-09
chr13:49248965:49255839:clu_2407	ENSG00000102543.14	CDADC1	0.494254	3.41361	31.1127	2.4347e-08
chr9:111666946:111669269:clu_55753	ENSG00000242616.4,ENSG00000244115.1	GNG10	0.494136	5.95453	22.2987	2.33365e-06
chr15:70051467:70052374:clu_19043	ENSG00000140332.15	TLE3	0.493891	6.94854	34.5805	4.08973e-09
chr12:120554808:120557282:clu_5711	ENSG00000022840.16	RNF10	0.493612	6.05962	34.6233	4.00083e-09
chr6:30686046:30687114:clu_32928	ENSG00000146112.12	PPP1R18	0.493568	3.24651	36.7647	1.33284e-09
chr1:21238244:21244989:clu_49238	ENSG00000117298.16	ECE1	0.492569	5.25392	38.8497	4.57717e-10
chr10:89012081:89013343:clu_10625	ENSG00000026103.22	FAS	0.492343	3.8709	24.137	8.9721e-07
chr1:207326837:207331108:clu_53484	ENSG00000196352.15	CD55	0.492082	6.53868	31.3157	2.19296e-08
chr3:58410159:58412901:clu_41929	ENSG00000168297.15	PXK	0.491463	3.45763	28.078	1.16524e-07
chr22:30022697:30023457:clu_26473	ENSG00000100330.15	MTMR3	0.490926	3.30456	34.9851	3.32235e-09
chr10:89013367:89014119:clu_10625	ENSG00000026103.22	FAS	0.490863	3.85918	25.6677	4.0556e-07
chr10:43164044:43167004:clu_9872	ENSG00000169826.8	CSGALNACT2	0.490544	5.10005	28.5859	8.96307e-08
chr15:70095641:70096161:clu_19049	ENSG00000140332.15	TLE3	0.490416	5.72381	33.2382	8.15314e-09
chr9:121354673:121356053:clu_55924	ENSG00000148175.12	STOM	0.489494	3.32636	30.0405	4.23112e-08
chr19:902130:902242:clu_21838	ENSG00000198858.10	R3HDM4	0.489402	4.01271	26.2046	3.07094e-07
chr17:21305128:21312142:clu_12648	ENSG00000034152.18	MAP2K3	0.489342	6.90281	32.5217	1.17872e-08
chr17:21302259:21303183:clu_12649	ENSG00000034152.18	MAP2K3	0.489093	6.57183	26.6374	2.45443e-07
chr22:43151604:43161052:clu_27068	ENSG00000100300.18	TSPO	0.489049	3.17217	31.8208	1.69071e-08
chr19:54573912:54574731:clu_24756	ENSG00000239998.6,ENSG00000104974.11,ENSG00000104972.15	LILRA2	0.488296	2.99676	31.6859	1.81231e-08
chr1:224356993:224360495:clu_53794	ENSG00000143771.12	CNIH4	0.488074	4.29827	28.5703	9.0358e-08
chr6:11565836:11575431:clu_32537	ENSG00000205269.6	TMEM170B	0.488068	4.53191	40.3902	2.07981e-10
chr15:70053374:70054438:clu_19044	ENSG00000140332.15	TLE3	0.487757	6.67801	29.0578	7.02515e-08
chr1:155965412:155966416:clu_52290	ENSG00000116584.18	ARHGEF2	0.487597	3.45103	22.709	1.88486e-06
chr17:21298479:21298878:clu_12646	ENSG00000034152.18	MAP2K3	0.487314	6.58117	32.4286	1.23655e-08
chr11:48112983:48123613:clu_7115	ENSG00000149177.13	PTPRJ	0.487242	3.25487	26.3963	2.78069e-07
chr1:224360563:224365879:clu_53793	ENSG00000143771.12	CNIH4	0.487034	4.16836	33.2662	8.03656e-09
chr1:46576654:46580530:clu_50293	ENSG00000079277.20	MKNK1	0.486236	4.64754	23.5751	1.20129e-06
chr15:70050204:70051391:clu_19042	ENSG00000140332.15	TLE3	0.485388	6.64195	31.1202	2.4254e-08
chr12:14535803:14536570:clu_3501	ENSG00000121316.11	PLBD1	0.485057	6.5006	34.4738	4.3203e-09
chr12:64495775:64496367:clu_4669	ENSG00000183735.10	TBK1	0.483122	3.13333	28.7008	8.44683e-08
chr1:21236844:21238134:clu_49238	ENSG00000117298.16	ECE1	0.482736	5.67469	36.6979	1.37928e-09
chr2:96547517:96549753:clu_45812	ENSG00000196843.16	ARID5A	0.48263	4.95512	26.0617	3.30674e-07
chr12:71782225:71782570:clu_4812	ENSG00000080371.6	RAB21	0.482355	3.3272	22.6955	1.8981e-06
chr2:101271744:101273127:clu_45989	ENSG00000163162.8	RNF149	0.48136	5.66676	33.0285	9.08167e-09
chr12:120563623:120563810:clu_5713	ENSG00000022840.16	RNF10	0.481091	6.7492	30.1778	3.9419e-08
chr19:2476402:2477029:clu_21988	ENSG00000099860.9	GADD45B	0.480313	3.7986	23.0856	1.54949e-06
chr16:89712716:89716462:clu_17651	ENSG00000075399.14	VPS9D1	0.480193	3.6638	28.8891	7.66413e-08
chr16:89711969:89712047:clu_17650	ENSG00000075399.14	VPS9D1	0.479381	4.36659	30.9617	2.63172e-08
chr15:68780473:68782956:clu_19010	ENSG00000140350.15	ANP32A	0.478756	7.45456	25.0562	5.56849e-07
chr22:30023483:30025630:clu_26473	ENSG00000100330.15	MTMR3	0.478263	3.32276	31.8336	1.67958e-08
chr15:70052524:70053227:clu_19043	ENSG00000140332.15	TLE3	0.476794	6.87239	33.1789	8.40574e-09
chr12:55726261:55726700:clu_4356	ENSG00000135404.11	CD63	0.476275	8.94148	48.415	3.44911e-12
chr12:120534968:120546405:clu_5710	ENSG00000022840.16	RNF10	0.476121	6.21929	28.533	9.21144e-08
chr10:88990906:89003029:clu_10620	ENSG00000026103.22	FAS	0.475908	4.28529	23.8634	1.03417e-06
chr9:72360787:72363470:clu_55071	ENSG00000107372.13	ZFAND5	0.475497	3.70261	28.3196	1.02851e-07
chr10:89010600:89011999:clu_10625	ENSG00000026103.22	FAS	0.474564	4.01355	23.9231	1.00262e-06
chr12:120575950:120576590:clu_5716	ENSG00000022840.16	RNF10	0.474207	6.38582	31.5939	1.90026e-08
chr2:161160486:161161285:clu_46778	ENSG00000136560.13	TANK	0.473891	4.11174	35.6398	2.37387e-09
chr10:102399718:102400080:clu_11084	ENSG00000077150.19	NFKB2	0.473799	4.56427	24.5838	7.11477e-07
chr15:70056374:70057474:clu_19045	ENSG00000140332.15	TLE3	0.473591	5.6591	30.824	2.82527e-08
chr7:128400204:128400333:clu_31563	ENSG00000106348.18	IMPDH1	0.472505	3.69052	31.9074	1.61698e-08
chr12:120552698:120554718:clu_5711	ENSG00000022840.16	RNF10	0.472235	6.06346	33.3468	7.71063e-09
chr9:93112289:93112992:clu_55382	ENSG00000165233.18	CARD19	0.472115	6.62556	27.0274	2.00593e-07
chr11:9176902:9178132:clu_6518	ENSG00000184014.8	DENND5A	0.471845	2.9853	25.0826	5.49261e-07
chr16:89709906:89710586:clu_17649	ENSG00000075399.14	VPS9D1	0.471822	4.00108	25.4268	4.59501e-07
chr1:161215370:161218241:clu_52568	ENSG00000158869.11	FCER1G	0.471495	5.23982	26.4215	2.74462e-07
chr12:55726964:55727151:clu_4356	ENSG00000135404.11	CD63	0.471285	7.83678	43.0519	5.3307e-11
chr12:7099760:7099901:clu_3240	ENSG00000139178.11	C1RL	0.471219	3.56121	22.4588	2.14694e-06
chr7:75163019:75165124:clu_30679	ENSG00000165178.9	NCF1C	0.470948	7.34285	25.5106	4.39961e-07
chr8:58572314:58575903:clu_57688	ENSG00000137575.12	SDCBP	0.470619	4.59608	35.3853	2.70524e-09
chr7:73227464:73229567:clu_30564	ENSG00000182487.12	NCF1B	0.470368	6.87541	25.9844	3.44186e-07
chr5:151056957:151060318:clu_37554	ENSG00000145901.15	TNIP1	0.470352	7.1662	29.7009	5.04103e-08
chr17:45246330:45246505:clu_13565	ENSG00000184922.14	FMNL1	0.469492	4.00218	28.9229	7.5319e-08
chr3:73047356:73059037:clu_42062	ENSG00000163605.14	PPP4R2	0.46931	4.47124	31.9264	1.60126e-08
chr2:101273341:101274031:clu_45989	ENSG00000163162.8	RNF149	0.469251	4.71744	30.99	2.59357e-08
chr17:21303234:21304426:clu_12649	ENSG00000034152.18	MAP2K3	0.468752	6.36148	24.9704	5.82172e-07
chr10:69088236:69093065:clu_10192	ENSG00000122862.5	SRGN	0.467975	8.6353	22.368	2.25092e-06
chr15:70094576:70095578:clu_19049	ENSG00000140332.15	TLE3	0.4677	6.14476	31.5798	1.9141e-08
chr5:151033799:151035002:clu_37552	ENSG00000145901.15	TNIP1	0.467351	7.37295	32.5922	1.13671e-08
chr20:45794017:45795345:clu_28231	ENSG00000101457.13	DNTTIP1	0.467026	4.19064	25.1104	5.414e-07
chr22:35330480:35332981:clu_26652	ENSG00000100284.21	TOM1	0.466854	5.60678	34.3576	4.58604e-09
chr21:34834601:34859474:clu_29123	ENSG00000159216.18	RUNX1	0.466559	4.49829	22.3384	2.28593e-06
chr1:200409723:200409946:clu_53171	ENSG00000162702.8	ZNF281	0.466393	3.08149	23.7893	1.07479e-06
chr16:58014326:58017334:clu_16809	ENSG00000103005.11	USB1	0.46626	4.49693	28.0862	1.1603e-07
chr17:4716033:4716412:clu_11967	ENSG00000141480.18	ARRB2	0.466178	5.46413	27.9155	1.26732e-07
chr16:58010112:58014273:clu_16809	ENSG00000103005.11	USB1	0.465596	4.8474	28.0575	1.17767e-07
chr10:89007837:89008889:clu_10624	ENSG00000026103.22	FAS	0.465579	4.14728	22.4449	2.16259e-06
chr1:11746223:11747440:clu_48955	ENSG00000177674.16	AGTRAP	0.46518	5.00482	26.4801	2.66263e-07
chr1:21225440:21227159:clu_49236	ENSG00000117298.16	ECE1	0.464542	5.45395	36.1499	1.82711e-09
chr12:120557682:120560726:clu_5712	ENSG00000022840.16	RNF10	0.464331	5.97436	34.0991	5.23756e-09
chr4:77161747:77164274:clu_39168	ENSG00000138764.15	CCNG2	0.463609	4.1351	23.9416	9.93016e-07
chr15:70066218:70074503:clu_19048	ENSG00000140332.15	TLE3	0.463467	4.78501	25.8975	3.6003e-07
chr2:219251323:219251565:clu_47836	ENSG00000127824.14	TUBA4A	0.463146	7.01942	31.9413	1.589e-08
chr1:46565136:46568443:clu_50290	ENSG00000079277.20	MKNK1	0.462709	4.29807	22.8856	1.71933e-06
chr12:120575688:120575792:clu_5716	ENSG00000022840.16	RNF10	0.462344	6.63861	30.5023	3.33474e-08
chr5:151060395:151062127:clu_37554	ENSG00000145901.15	TNIP1	0.461963	6.71181	30.0063	4.30639e-08
chr3:58395759:58397039:clu_41931	ENSG00000168297.15	PXK	0.461751	3.11318	28.822	7.93444e-08
chr3:73064146:73064852:clu_42063	ENSG00000163605.14	PPP4R2	0.461639	4.06806	26.7883	2.27003e-07
chr15:99645764:99671323:clu_19698	ENSG00000068305.17	MEF2A	0.461425	3.03638	28.0795	1.16432e-07
chr12:120546601:120552499:clu_5711	ENSG00000022840.16	RNF10	0.461034	5.80035	29.8782	4.6005e-08
chr19:900952:901976:clu_21837	ENSG00000198858.10	R3HDM4	0.460311	3.61579	25.3107	4.87991e-07
chr15:70060649:70064454:clu_19048	ENSG00000140332.15	TLE3	0.460089	6.22082	29.4289	5.80052e-08
chr20:46383494:46386124:clu_28285	ENSG00000062598.18	ELMO2	0.459464	3.22528	26.5935	2.51085e-07
chr11:1853197:1881432:clu_6296	ENSG00000130592.15	LSP1	0.459264	3.21339	29.4768	5.6591e-08
chr17:21312281:21313492:clu_12648	ENSG00000034152.18	MAP2K3	0.459127	7.31913	29.2378	6.40184e-08
chr2:101294082:101294931:clu_45991	ENSG00000163162.8	RNF149	0.458642	4.82264	22.9944	1.62477e-06
chr22:35333014:35333404:clu_26653	ENSG00000100284.21	TOM1	0.458573	5.50509	32.2818	1.33354e-08
chr12:120565189:120565428:clu_5714	ENSG00000022840.16	RNF10	0.457896	6.32918	31.1046	2.44491e-08
chr1:20605039:20618452:clu_49222	ENSG00000158825.6	CDA	0.457507	3.62734	23.5212	1.23547e-06
chr13:113491273:113495502:clu_2908	ENSG00000150403.18	TMCO3	0.456773	3.50955	24.0147	9.56033e-07
chr15:68780142:68780410:clu_19010	ENSG00000140350.15	ANP32A	0.456723	8.3185	28.5983	8.90607e-08
chr9:121353302:121354601:clu_55924	ENSG00000148175.12	STOM	0.456573	3.79293	27.9982	1.21427e-07
chrX:154779353:154781239:clu_1810	ENSG00000130830.15	MPP1	0.456258	5.48588	33.4478	7.32042e-09
chr20:45802057:45803333:clu_28232	ENSG00000101457.13	DNTTIP1	0.456196	3.49468	31.1771	2.35529e-08
chr11:3700839:3702463:clu_6365	ENSG00000110713.17	NUP98	0.455818	3.025	22.8546	1.74734e-06
chr12:123430659:123436082:clu_5885	ENSG00000150977.10	RILPL2	0.455423	7.42182	23.6286	1.1684e-06
chr12:55725896:55726121:clu_4356	ENSG00000135404.11	CD63	0.455342	8.53321	44.5949	2.42326e-11
chr7:75981172:75981517:clu_30723	ENSG00000127948.16	POR	0.455248	3.86941	22.2796	2.35698e-06
chr3:73065141:73065397:clu_42063	ENSG00000163605.14	PPP4R2	0.45511	4.00091	31.4624	2.03339e-08
chr16:89708531:89708857:clu_17647	ENSG00000075399.14	VPS9D1	0.454701	4.43356	24.3805	7.90656e-07
chr20:32084043:32086628:clu_27812	ENSG00000101336.14	HCK	0.454673	4.34031	23.6932	1.12978e-06
chr19:41332281:41342170:clu_23827	ENSG00000105329.9	TGFB1	0.454618	2.96754	28.1005	1.15179e-07
chr11:47375732:47378309:clu_7051	ENSG00000066336.11	SPI1	0.453789	7.76058	37.676	8.35269e-10
chr2:101282057:101286081:clu_45990	ENSG00000163162.8	RNF149	0.453205	5.79318	22.49	2.11242e-06
chr12:120560886:120562945:clu_5712	ENSG00000022840.16	RNF10	0.453138	6.26604	30.9136	2.69781e-08
chr15:99671454:99674393:clu_19699	ENSG00000068305.17	MEF2A	0.452827	3.32353	24.5038	7.41619e-07
chr19:40583717:40586774:clu_23780	ENSG00000160410.15	SHKBP1	0.452395	6.80388	37.3287	9.98045e-10
chr3:58365924:58369431:clu_41925	ENSG00000168297.15	PXK	0.45118	3.21515	28.9749	7.33222e-08
chr17:21300993:21302143:clu_12648	ENSG00000034152.18	MAP2K3	0.450941	6.52045	28.6832	8.52379e-08
chr1:46575020:46576575:clu_50292	ENSG00000079277.20	MKNK1	0.450582	4.41081	22.9339	1.67665e-06
chr17:79835520:79835646:clu_14794	ENSG00000141582.15	CBX4	0.449956	4.72341	25.8142	3.75906e-07
chr15:70064470:70066014:clu_19048	ENSG00000140332.15	TLE3	0.449774	6.14646	28.652	8.66261e-08
chr2:219252230:219253856:clu_47836	ENSG00000127824.14	TUBA4A	0.449072	5.39434	31.1688	2.36543e-08
chr1:116521983:116535965:clu_51509	ENSG00000116815.16	CD58	0.448629	3.63627	27.1446	1.88791e-07
chr19:40589178:40590244:clu_23782	ENSG00000160410.15	SHKBP1	0.448571	6.63198	33.1088	8.71454e-09
chr22:30020884:30022609:clu_26473	ENSG00000100330.15	MTMR3	0.448294	3.8075	37.1038	1.12005e-09
chr12:120571291:120575631:clu_5715	ENSG00000022840.16	RNF10	0.447981	5.81096	26.9001	2.14252e-07
chr17:21298926:21300545:clu_12647	ENSG00000034152.18	MAP2K3	0.447664	6.37094	28.2719	1.05414e-07
chr20:49884066:49886752:clu_28385	ENSG00000197818.11	SLC9A8	0.447457	3.01167	24.6757	6.78324e-07
chr9:93096352:93107674:clu_55382	ENSG00000165233.18	CARD19	0.44666	7.04232	23.5073	1.24444e-06
chr19:40590422:40590730:clu_23782	ENSG00000160410.15	SHKBP1	0.445847	6.57662	31.2031	2.32397e-08
chr1:11745837:11745988:clu_48955	ENSG00000177674.16	AGTRAP	0.444635	3.23589	23.0413	1.58557e-06
chr19:40580656:40580746:clu_23779	ENSG00000160410.15	SHKBP1	0.444212	6.42227	40.1592	2.3409e-10
chr22:35346969:35347055:clu_26654	ENSG00000100284.21	TOM1	0.44412	5.58058	28.3925	9.90494e-08
chr16:58017439:58018972:clu_16809	ENSG00000103005.11	USB1	0.442392	4.87732	28.1103	1.14596e-07
chr19:14093237:14097361:clu_22797	ENSG00000072062.13	PRKACA	0.4422	3.53477	23.1671	1.48518e-06
chr8:58565084:58570887:clu_57687	ENSG00000137575.12	SDCBP	0.442026	6.77856	31.0861	2.46827e-08
chr15:70057658:70058159:clu_19046	ENSG00000140332.15	TLE3	0.441831	6.93651	26.2434	3.00975e-07
chr12:120563070:120563347:clu_5713	ENSG00000022840.16	RNF10	0.441633	5.90682	26.7976	2.25921e-07
chr20:45801458:45801999:clu_28232	ENSG00000101457.13	DNTTIP1	0.441558	3.62898	27.8759	1.29353e-07
chr1:21221842:21225250:clu_49236	ENSG00000117298.16	ECE1	0.439844	5.99139	31.6348	1.86063e-08
chrX:154792285:154805272:clu_1812	ENSG00000130830.15	MPP1	0.439072	5.49678	30.1261	4.04836e-08
chr3:72998158:73047186:clu_42062	ENSG00000163605.14	PPP4R2	0.43589	4.4174	33.3428	7.72631e-09
chr22:17085229:17097062:clu_25937	ENSG00000177663.13	IL17RA	0.434367	4.63377	26.6692	2.41435e-07
chr11:105031280:105034208:clu_8444	ENSG00000137752.24	CASP1	0.434151	3.23306	32.9679	9.36911e-09
chr17:68450897:68452910:clu_14373	ENSG00000070540.13	WIPI1	0.433705	3.07937	33.1842	8.38293e-09
chr19:40583485:40583601:clu_23781	ENSG00000160410.15	SHKBP1	0.431758	6.99033	34.3229	4.66861e-09
chr3:52198255:52199210:clu_41696	ENSG00000023330.15	ALAS1	0.431736	3.68794	23.9816	9.72593e-07
chr19:40580485:40580566:clu_23779	ENSG00000160410.15	SHKBP1	0.431443	6.73249	38.9232	4.40805e-10
chr3:19978403:19983708:clu_40835	ENSG00000144566.11	RAB5A	0.431347	4.78703	27.4537	1.60899e-07
chr11:3699348:3700610:clu_6365	ENSG00000110713.17	NUP98	0.430831	3.32987	22.4878	2.11481e-06
chr16:58002645:58009929:clu_16808	ENSG00000103005.11	USB1	0.430733	5.52632	27.5708	1.51449e-07
chr13:110714285:110719229:clu_2812	ENSG00000213995.11,ENSG00000153487.12	NAXD	0.430521	3.5871	33.1161	8.68179e-09
chr5:151030747:151032287:clu_37552	ENSG00000145901.15	TNIP1	0.430508	6.70319	28.0406	1.18797e-07
chr6:32192272:32192472:clu_33156	ENSG00000213654.10	GPSM3	0.43043	3.79523	29.2387	6.39878e-08
chrX:154786400:154789954:clu_1812	ENSG00000130830.15	MPP1	0.429232	5.17494	30.097	4.10976e-08
chr17:2672757:2674060:clu_11859	ENSG00000007168.13	PAFAH1B1	0.428966	4.11691	42.7228	6.30721e-11
chrX:130074141:130074581:clu_1486	ENSG00000102034.16	ELF4	0.428833	4.42951	27.4731	1.59293e-07
chr22:29998857:30002880:clu_26470	ENSG00000100330.15	MTMR3	0.427684	3.43625	34.2513	4.84354e-09
chr5:134380808:134388325:clu_37158	ENSG00000119048.7	UBE2B	0.427318	5.50288	30.1008	4.10156e-08
chr19:40580936:40582351:clu_23780	ENSG00000160410.15	SHKBP1	0.426181	6.92978	34.9561	3.3722e-09
chr9:93126638:93134143:clu_55383	ENSG00000131669.10	NINJ1	0.425112	9.34059	24.0504	9.38452e-07
chr12:57517753:57520418:clu_4571	ENSG00000175197.12,ENSG00000285133.1	DDIT3	0.42508	6.51634	22.6688	1.92469e-06
chr19:1111093:1111506:clu_21840	ENSG00000064932.16	SBNO2	0.424938	5.643	28.6878	8.50396e-08
chr17:78857646:78870898:clu_14779	ENSG00000035862.12	TIMP2	0.424915	7.20957	41.6473	1.09316e-10
chr15:70066218:70074533:clu_19048	ENSG00000140332.15	TLE3	0.424279	5.8768	24.551	7.23701e-07
chr3:58333090:58365874:clu_41925	ENSG00000168297.15	PXK	0.424259	3.33305	23.9698	9.78576e-07
chr6:32181239:32181524:clu_33153	ENSG00000204305.14	AGER	0.42398	3.77975	32.7809	1.03155e-08
chr12:120563943:120565072:clu_5714	ENSG00000022840.16	RNF10	0.423151	6.38555	28.4098	9.81676e-08
chr9:93122230:93124899:clu_55383	ENSG00000131669.10	NINJ1	0.422738	9.43234	24.1586	8.87176e-07
chr5:150528298:150532945:clu_37538	ENSG00000070614.15	NDST1	0.422731	3.82863	30.8786	2.74679e-08
chr2:161231551:161235342:clu_46782	ENSG00000136560.13	TANK	0.42261	4.53752	26.4509	2.7032e-07
chr5:173953272:173955910:clu_37804	ENSG00000113742.13,ENSG00000185056.10	CPEB4	0.422296	3.47449	24.0073	9.59723e-07
chr16:27358994:27362252:clu_16156	ENSG00000077238.14	IL4R	0.422169	3.75531	25.3567	4.76497e-07
chr1:224371423:224375795:clu_53795	ENSG00000143771.12	CNIH4	0.421937	4.72946	28.2979	1.04009e-07
chr20:46375790:46380253:clu_28284	ENSG00000062598.18	ELMO2	0.421791	2.96719	23.4215	1.30117e-06
chr10:103101326:103105358:clu_11136	ENSG00000076685.18	NT5C2	0.421599	3.05553	27.233	1.80357e-07
chr5:170293372:170297534:clu_37747	ENSG00000043462.12	LCP2	0.421439	6.28694	30.9879	2.59648e-08
chr1:224365991:224371283:clu_53795	ENSG00000143771.12	CNIH4	0.421413	4.67708	29.2814	6.25934e-08
chr12:120566980:120571191:clu_5715	ENSG00000022840.16	RNF10	0.420864	6.32364	23.7889	1.075e-06
chr12:6956568:6957654:clu_3228	ENSG00000111679.17	PTPN6	0.420295	7.15521	52.6987	3.88844e-13
chr2:177232583:177233250:clu_47066	ENSG00000116044.16	NFE2L2	0.419472	4.32951	24.9815	5.78821e-07
chr19:901546:901976:clu_21837	ENSG00000198858.10	R3HDM4	0.419129	8.02505	29.7206	4.99029e-08
chr20:36608000:36609601:clu_28042	ENSG00000101084.18,ENSG00000259399.1	RAB5IF	0.418615	5.76215	34.8172	3.62166e-09
chr3:57577387:57583898:clu_41888	ENSG00000168374.11	ARF4	0.418398	4.94353	27.9382	1.2525e-07
chr12:62325933:62335166:clu_4620	ENSG00000135655.16	USP15	0.418291	4.55619	26.6367	2.45538e-07
chr11:3828206:3840894:clu_6373	ENSG00000177105.10	RHOG	0.417964	7.45964	33.6408	6.62887e-09
chr9:35105857:35106252:clu_54751	ENSG00000005238.19	FAM214B	0.417113	3.12721	29.6865	5.07875e-08
chr8:133246663:133247875:clu_58531	ENSG00000104419.14	NDRG1	0.416891	4.8871	31.4956	1.99889e-08
chr22:29957088:29970976:clu_26468	ENSG00000100330.15	MTMR3	0.416864	3.443	32.9943	9.24271e-09
chr6:41936107:41937235:clu_33574	ENSG00000112576.12	CCND3	0.415759	4.46086	30.2427	3.81223e-08
chr22:17097086:17097797:clu_25938	ENSG00000177663.13	IL17RA	0.415462	4.81512	23.4361	1.2913e-06
chr3:57584464:57597074:clu_41888	ENSG00000168374.11	ARF4	0.414332	5.25808	31.8048	1.70473e-08
chr19:14765570:14765658:clu_22836	ENSG00000127507.18	ADGRE2	0.413271	3.60428	23.6794	1.13793e-06
chr22:35333497:35334328:clu_26653	ENSG00000100284.21	TOM1	0.411987	5.28811	30.7116	2.99373e-08
chr5:134374463:134376669:clu_37158	ENSG00000119048.7	UBE2B	0.411923	6.4806	30.5553	3.24477e-08
chr12:6960435:6960806:clu_3229	ENSG00000111679.17	PTPN6	0.411843	7.60721	47.065	6.86696e-12
chr20:63931022:63931465:clu_28753	ENSG00000101152.11	DNAJC5	0.411838	4.91843	34.8412	3.57722e-09
chr1:155904502:155904731:clu_52281	ENSG00000143622.11	RIT1	0.411498	5.36233	30.5644	3.22958e-08
chr9:110244843:110250820:clu_55730	ENSG00000136810.13	TXN	0.411479	7.01386	28.8991	7.62477e-08
chr3:47006449:47007525:clu_41331	ENSG00000160796.17	NBEAL2	0.411363	4.36483	26.907	2.13487e-07
chr19:39333126:39335974:clu_23708	ENSG00000130755.13,ENSG00000268262.1	GMFG	0.410158	3.05176	29.1327	6.75865e-08
chr22:35322037:35323028:clu_26651	ENSG00000100284.21	TOM1	0.40995	5.6758	32.0824	1.47769e-08
chr9:110244219:110244778:clu_55730	ENSG00000136810.13	TXN	0.409717	6.93028	24.9664	5.83376e-07
chr5:170275351:170275795:clu_37746	ENSG00000043462.12	LCP2	0.408833	5.78885	27.906	1.27353e-07
chr12:121250034:121252661:clu_5747	ENSG00000110931.19	CAMKK2	0.408276	3.51998	29.6388	5.20534e-08
chr9:93125062:93126410:clu_55383	ENSG00000131669.10	NINJ1	0.40773	8.90616	25.0043	5.7204e-07
chr8:58553303:58565019:clu_57686	ENSG00000137575.12	SDCBP	0.407622	5.53605	29.1188	6.80719e-08
chr19:39335310:39335974:clu_23708	ENSG00000130755.13,ENSG00000268262.1	GMFG	0.407365	4.00912	28.3818	9.95969e-08
chr19:40582466:40583398:clu_23781	ENSG00000160410.15	SHKBP1	0.405093	7.37317	30.6733	3.0533e-08
chr1:155910506:155910656:clu_52282	ENSG00000143622.11	RIT1	0.40484	5.61223	28.5951	8.9207e-08
chr3:57584007:57584384:clu_41888	ENSG00000168374.11	ARF4	0.403716	4.70104	30.5355	3.2781e-08
chr22:35317961:35321959:clu_26651	ENSG00000100284.21	TOM1	0.402684	5.00915	28.0459	1.1847e-07
chr22:29979052:29988480:clu_26469	ENSG00000100330.15	MTMR3	0.402565	3.16341	33.087	8.81253e-09
chr12:10218141:10220440:clu_3412	ENSG00000139112.11	GABARAPL1	0.402488	6.69585	34.8657	3.53244e-09
chr11:47360040:47375633:clu_7050	ENSG00000066336.11	SPI1	0.402241	9.64599	29.2791	6.26695e-08
chr13:49248119:49248871:clu_2406	ENSG00000102543.14	CDADC1	0.401872	3.6373	23.9772	9.74842e-07
chr19:899686:900061:clu_21836	ENSG00000198858.10	R3HDM4	0.401661	8.1897	30.2377	3.82211e-08
chr8:133256863:133258366:clu_58532	ENSG00000104419.14	NDRG1	0.401543	3.4747	27.1799	1.85375e-07
chr1:155900618:155904311:clu_52280	ENSG00000143622.11	RIT1	0.400887	5.98414	27.8318	1.3233e-07
chr12:10213219:10218063:clu_3412	ENSG00000139112.11	GABARAPL1	0.400796	6.38521	34.5322	4.19263e-09
chr17:2670331:2672655:clu_11859	ENSG00000007168.13	PAFAH1B1	0.400438	4.0695	39.7979	2.81647e-10
chrX:154784108:154785051:clu_1811	ENSG00000130830.15	MPP1	0.400267	5.05193	24.5018	7.42386e-07
chr10:128077783:128079560:clu_11566	ENSG00000132334.16	PTPRE	0.400237	6.42279	22.2818	2.35426e-06
chr19:10635073:10636323:clu_22544	ENSG00000129353.15	SLC44A2	0.399572	3.17837	26.4744	2.6706e-07
chr5:170256575:170258037:clu_37744	ENSG00000043462.12	LCP2	0.399471	7.14066	25.1604	5.27535e-07
chr7:128403754:128409756:clu_31565	ENSG00000106348.18	IMPDH1	0.398904	3.09832	27.6842	1.42824e-07
chr10:128076728:128077617:clu_11565	ENSG00000132334.16	PTPRE	0.398651	5.98396	22.2871	2.34779e-06
chr19:902130:913087:clu_21838	ENSG00000198858.10	R3HDM4	0.39826	8.20098	25.1548	5.29087e-07
chr12:121249874:121249961:clu_5747	ENSG00000110931.19	CAMKK2	0.397309	3.9107	25.8684	3.65503e-07
chr12:121255804:121260319:clu_5748	ENSG00000110931.19	CAMKK2	0.396933	3.90695	23.0737	1.55912e-06
chr17:79839054:79839183:clu_14795	ENSG00000141582.15	CBX4	0.396049	4.74982	24.514	7.37707e-07
chr5:134388413:134390225:clu_37158	ENSG00000119048.7	UBE2B	0.395775	6.66848	27.5782	1.50869e-07
chr18:3247909:3249361:clu_25119	ENSG00000101608.12	MYL12A	0.395095	3.18512	29.7448	4.92817e-08
chr9:110251462:110256412:clu_55730	ENSG00000136810.13	TXN	0.394584	7.47216	30.2058	3.88552e-08
chr19:899495:899601:clu_21836	ENSG00000198858.10	R3HDM4	0.393171	7.80056	29.5634	5.41166e-08
chr5:151032383:151033608:clu_37552	ENSG00000145901.15	TNIP1	0.39304	6.1759	23.6583	1.15052e-06
chr14:68879069:68879962:clu_20844	ENSG00000072110.13	ACTN1	0.393021	5.79657	23.1122	1.5282e-06
chr1:182388750:182391175:clu_52957	ENSG00000135821.18	GLUL	0.39268	4.14214	30.2862	3.72763e-08
chr8:133262167:133264547:clu_58533	ENSG00000104419.14	NDRG1	0.392446	4.17892	23.5803	1.19811e-06
chr3:58399377:58403862:clu_41928	ENSG00000168297.15	PXK	0.392014	3.23706	23.1384	1.5075e-06
chr15:99675458:99690241:clu_19700	ENSG00000068305.17	MEF2A	0.391017	3.61815	23.9345	9.96692e-07
chr1:116536228:116544311:clu_51510	ENSG00000116815.16	CD58	0.390846	4.33451	28.0893	1.15847e-07
chr5:150535885:150539228:clu_37539	ENSG00000070614.15	NDST1	0.389865	4.10751	25.5678	4.27105e-07
chr9:110250879:110251358:clu_55730	ENSG00000136810.13	TXN	0.389524	6.75815	27.0705	1.96164e-07
chr19:1110888:1111019:clu_21840	ENSG00000064932.16	SBNO2	0.389398	5.96772	24.5291	7.31952e-07
chr20:46371691:46371806:clu_28282	ENSG00000062598.18	ELMO2	0.389146	3.47643	23.0937	1.54298e-06
chr8:133247926:133248715:clu_58531	ENSG00000104419.14	NDRG1	0.388697	4.79682	26.8466	2.20267e-07
chr17:2665456:2666016:clu_11858	ENSG00000007168.13	PAFAH1B1	0.38859	2.98474	24.4175	7.75598e-07
chr17:4715043:4715973:clu_11966	ENSG00000141480.18	ARRB2	0.388387	7.83675	27.9633	1.23636e-07
chr1:234607852:234608447:clu_54063	ENSG00000168264.10	IRF2BP2	0.388156	5.29058	29.5611	5.41824e-08
chr3:19976169:19978310:clu_40835	ENSG00000144566.11	RAB5A	0.386429	4.9842	25.2521	5.03043e-07
chr10:71755466:71760868:clu_10273	ENSG00000107738.20	VSIR	0.386237	8.52219	24.8826	6.093e-07
chr5:170258166:170258866:clu_37744	ENSG00000043462.12	LCP2	0.385713	6.72324	24.0995	9.14851e-07
chr12:6960945:6961126:clu_3229	ENSG00000111679.17	PTPN6	0.385345	7.92388	42.5897	6.75147e-11
chr12:121270945:121274056:clu_5750	ENSG00000110931.19	CAMKK2	0.385338	3.24992	24.0655	9.31157e-07
chrX:49173483:49174335:clu_754	ENSG00000102007.11	PLP2	0.3849	7.33877	24.9607	5.85099e-07
chr22:30008032:30009018:clu_26471	ENSG00000100330.15	MTMR3	0.384052	3.41045	28.6771	8.55072e-08
chr19:900952:901422:clu_21837	ENSG00000198858.10	R3HDM4	0.383531	8.16063	25.2975	4.91354e-07
chr3:57575673:57577316:clu_41888	ENSG00000168374.11	ARF4	0.383253	5.06988	26.9567	2.08066e-07
chrX:154783507:154784028:clu_1811	ENSG00000130830.15	MPP1	0.383036	5.47062	22.3488	2.2736e-06
chr12:128912460:128914933:clu_5987	ENSG00000151948.12	GLT1D1	0.382858	4.70671	23.0731	1.55957e-06
chr16:70383235:70388367:clu_17114	ENSG00000157350.13	ST3GAL2	0.382501	3.91014	26.1165	3.21428e-07
chr12:104321316:104325337:clu_5220	ENSG00000198431.16	TXNRD1	0.381517	3.79018	23.3557	1.34645e-06
chr20:46370525:46371352:clu_28281	ENSG00000062598.18	ELMO2	0.38143	3.47566	23.0358	1.59014e-06
chr12:121260355:121263806:clu_5748	ENSG00000110931.19	CAMKK2	0.380905	3.53291	23.1323	1.51228e-06
chr20:46368968:46370443:clu_28281	ENSG00000062598.18	ELMO2	0.380505	3.40022	22.6546	1.939e-06
chr16:55529947:55531914:clu_16676	ENSG00000087253.13	LPCAT2	0.380308	3.68091	24.4433	7.65282e-07
chr15:89790541:89790953:clu_19510	ENSG00000166825.14	ANPEP	0.380056	7.01833	23.5911	1.19135e-06
chr1:225412645:225415278:clu_53815	ENSG00000143815.15	LBR	0.380027	4.5167	30.4244	3.47139e-08
chr12:121269581:121270898:clu_5749	ENSG00000110931.19	CAMKK2	0.379781	3.27209	24.8042	6.34577e-07
chr6:30679389:30684408:clu_32928	ENSG00000146112.12	PPP1R18	0.379533	7.87067	36.0831	1.8908e-09
chr16:55531974:55532824:clu_16676	ENSG00000087253.13	LPCAT2	0.378878	3.86657	23.8817	1.02441e-06
chr19:42199829:42202051:clu_23881	ENSG00000160570.14	DEDD2	0.378862	3.06263	29.6245	5.2437e-08
chr5:170274338:170275320:clu_37746	ENSG00000043462.12	LCP2	0.378838	5.92477	24.7707	6.45719e-07
chr11:18484072:18502486:clu_6743	ENSG00000074319.13	TSG101	0.378451	4.1824	32.7683	1.03822e-08
chr1:202135526:202135707:clu_53235	ENSG00000143862.8	ARL8A	0.378062	6.27577	35.9054	2.07138e-09
chr11:18514841:18516099:clu_6745	ENSG00000074319.13	TSG101	0.37793	3.13693	30.7626	2.9161e-08
chr4:139125329:139137630:clu_39895	ENSG00000109381.19	ELF2	0.377509	3.10306	23.8613	1.03531e-06
chr10:103174982:103193236:clu_11138	ENSG00000076685.18	NT5C2	0.377103	3.12299	23.4863	1.25807e-06
chr12:104339273:104348353:clu_5221	ENSG00000198431.16	TXNRD1	0.3771	4.07951	23.0846	1.55029e-06
chrX:130072417:130074049:clu_1485	ENSG00000102034.16	ELF4	0.376763	5.17578	22.9999	1.62008e-06
chr8:18069878:18071300:clu_57038	ENSG00000104763.19	ASAH1	0.37621	6.34786	39.0109	4.21448e-10
chr20:1934754:1937320:clu_27372	ENSG00000198053.11	SIRPA	0.376081	5.667	28.3642	1.00505e-07
chr3:172039771:172112452:clu_43333	ENSG00000075420.13	FNDC3B	0.37359	3.93993	22.3356	2.28928e-06
chr15:90885258:90885412:clu_19585	ENSG00000182511.12	FES	0.373299	4.69021	23.6583	1.15046e-06
chr8:133264652:133280232:clu_58533	ENSG00000104419.14	NDRG1	0.372288	4.10496	24.069	9.29436e-07
chr3:19951061:19975601:clu_40834	ENSG00000144566.11	RAB5A	0.372159	4.20757	25.5342	4.34605e-07
chr1:202943945:202944983:clu_53284	ENSG00000159346.13	ADIPOR1	0.36876	5.71236	31.3011	2.20958e-08
chr8:129879471:129903312:clu_58468	ENSG00000153310.19	CYRIB	0.368535	5.88915	31.0857	2.46878e-08
chr8:133254595:133256777:clu_58532	ENSG00000104419.14	NDRG1	0.368153	3.55553	22.4022	2.21117e-06
chr11:47355546:47358844:clu_7049	ENSG00000066336.11	SPI1	0.367959	9.33709	26.2339	3.02472e-07
chr9:93107816:93110568:clu_55382	ENSG00000165233.18	CARD19	0.36766	5.01618	23.0488	1.57943e-06
chr11:78227051:78250157:clu_8203	ENSG00000033327.13	GAB2	0.366999	4.46535	22.4977	2.10395e-06
chr22:29883359:29957036:clu_26467	ENSG00000100330.15	MTMR3	0.366828	3.57403	27.6347	1.46527e-07
chr22:29971062:29978442:clu_26468	ENSG00000100330.15	MTMR3	0.366683	3.05722	27.4963	1.57399e-07
chr9:27565590:27566677:clu_54637	ENSG00000147894.15	C9orf72	0.366347	4.42505	28.2317	1.07629e-07
chr17:4710744:4715013:clu_11966	ENSG00000141480.18	ARRB2	0.366217	7.6132	26.4025	2.77184e-07
chr3:19975752:19976047:clu_40834	ENSG00000144566.11	RAB5A	0.363859	4.76025	22.4687	2.13597e-06
chr5:151045950:151049824:clu_37553	ENSG00000145901.15	TNIP1	0.363212	7.25987	24.4352	7.68523e-07
chr7:143382685:143382801:clu_31948	ENSG00000159840.16	ZYX	0.362955	8.24141	22.4762	2.12764e-06
chr1:202135800:202137965:clu_53235	ENSG00000143862.8	ARL8A	0.361144	6.34113	35.0729	3.1759e-09
chr7:143383322:143388219:clu_31947	ENSG00000159840.16	ZYX	0.359602	8.71827	24.3509	8.02895e-07
chr10:71760924:71761598:clu_10273	ENSG00000107738.20	VSIR	0.358685	8.11039	25.9462	3.51061e-07
chr7:143382447:143382593:clu_31948	ENSG00000159840.16	ZYX	0.358303	7.87481	26.0485	3.32946e-07
chr1:32948366:32949569:clu_49737	ENSG00000116514.16	RNF19B	0.357562	4.6802	23.8537	1.03942e-06
chr5:151042961:151045861:clu_37553	ENSG00000145901.15	TNIP1	0.356185	7.12285	24.0599	9.33829e-07
chr14:22601755:22603390:clu_19932	ENSG00000100439.10	ABHD4	0.355595	3.32839	23.7745	1.08305e-06
chr1:225415332:225417984:clu_53815	ENSG00000143815.15	LBR	0.354549	4.50919	25.9075	3.58167e-07
chr17:2638320:2665372:clu_11858	ENSG00000007168.13	PAFAH1B1	0.353132	3.23012	28.1469	1.12446e-07
chr11:18506923:18509542:clu_6744	ENSG00000074319.13	TSG101	0.3529	4.20364	26.3408	2.86176e-07
chr10:97499273:97567914:clu_10863	ENSG00000165886.5	UBTD1	0.352628	4.108	28.6921	8.48478e-08
chr1:11748589:11750077:clu_48956	ENSG00000177674.16	AGTRAP	0.352067	4.75496	23.3176	1.37335e-06
chr5:179821141:179822958:clu_38011	ENSG00000161011.20	SQSTM1	0.351917	6.03595	22.5	2.10145e-06
chr1:202134516:202135150:clu_53235	ENSG00000143862.8	ARL8A	0.350907	6.51205	31.9046	1.61934e-08
chr1:84498548:84501826:clu_50828	ENSG00000174021.11,ENSG00000285851.1,ENSG00000117151.13	GNG5	0.350568	6.78338	22.9647	1.65002e-06
chr12:6952177:6954805:clu_3227	ENSG00000111679.17	PTPN6	0.350431	6.5663	36.786	1.31834e-09
chr15:34342108:34343020:clu_18003	ENSG00000182117.5	NOP10	0.350361	7.66012	30.1448	4.00954e-08
chr2:111429620:111494885:clu_46147	ENSG00000172965.15,ENSG00000285016.1	MIR4435-2HG	0.349467	4.95967	23.7785	1.08083e-06
chr5:179824323:179825146:clu_38011	ENSG00000161011.20	SQSTM1	0.348728	7.13021	23.5362	1.22584e-06
chr1:202945169:202946439:clu_53285	ENSG00000159346.13	ADIPOR1	0.348551	5.83406	32.9222	9.5922e-09
chr12:53441800:53442695:clu_4282	ENSG00000205352.11,ENSG00000257379.1	PRR13	0.348425	4.75004	24.6263	6.95966e-07
chr7:77600806:77607235:clu_30750	ENSG00000127947.16	PTPN12	0.348017	4.36238	26.5935	2.51093e-07
chr20:62279339:62281058:clu_28603	ENSG00000130703.16	OSBPL2	0.347872	3.73967	27.7159	1.40502e-07
chr22:30013541:30016528:clu_26472	ENSG00000100330.15	MTMR3	0.347803	3.43886	22.7136	1.88028e-06
chr3:44926847:44929306:clu_41237	ENSG00000163812.14	ZDHHC3	0.347745	3.65469	35.881	2.09741e-09
chr14:22609910:22610859:clu_19933	ENSG00000100439.10	ABHD4	0.346347	4.03458	27.5427	1.53663e-07
chr20:62805030:62807537:clu_28650	ENSG00000060491.16	OGFR	0.346328	5.55595	27.1089	1.92311e-07
chr11:68043653:68043845:clu_7805	ENSG00000110719.10	TCIRG1	0.346013	3.73319	26.745	2.3215e-07
chr7:143388339:143388489:clu_31947	ENSG00000159840.16	ZYX	0.345787	8.33715	22.4445	2.163e-06
chr8:129871496:129879389:clu_58468	ENSG00000153310.19	CYRIB	0.345127	5.66937	28.4612	9.55951e-08
chrX:130069677:130071040:clu_1485	ENSG00000102034.16	ELF4	0.345023	5.02153	24.2854	8.30664e-07
chr1:202941701:202942025:clu_53283	ENSG00000159346.13	ADIPOR1	0.344538	5.49613	29.7961	4.79962e-08
chr18:23464313:23464519:clu_25328	ENSG00000101782.15	RIOK3	0.344193	5.49432	24.6769	6.77912e-07
chr15:43800784:43801518:clu_18407	ENSG00000140264.19,ENSG00000242028.6	SERF2	0.344121	3.28909	25.2651	4.99657e-07
chr1:224424654:224431525:clu_53807	ENSG00000162923.16	WDR26	0.343851	4.28464	34.0388	5.40228e-09
chr19:39335310:39335435:clu_23708	ENSG00000130755.13,ENSG00000268262.1	GMFG	0.34331	8.76199	27.9752	1.22879e-07
chr1:202138448:202144450:clu_53235	ENSG00000143862.8	ARL8A	0.343221	6.68936	31.3168	2.19176e-08
chr6:146544121:146549464:clu_34960	ENSG00000118508.5	RAB32	0.343009	5.40089	24.4379	7.67425e-07
chr18:79696070:79697860:clu_25895	ENSG00000060069.16	CTDP1	0.342831	3.16665	22.9934	1.62556e-06
chr5:151063747:151064960:clu_37555	ENSG00000145901.15	TNIP1	0.34253	5.90324	23.8456	1.04381e-06
chr8:18075587:18083981:clu_57039	ENSG00000104763.19	ASAH1	0.34247	7.848	28.8961	7.63652e-08
chr19:4859672:4859826:clu_22159	ENSG00000105355.9	PLIN3	0.342439	6.34848	22.6254	1.96869e-06
chr2:38585881:38591530:clu_44682	ENSG00000143889.16	HNRNPLL	0.342126	3.8401	22.4375	2.17093e-06
chr1:202946610:202948304:clu_53283	ENSG00000159346.13	ADIPOR1	0.3416	6.56544	29.7294	4.96761e-08
chr20:1924877:1927875:clu_27371	ENSG00000198053.11	SIRPA	0.341032	6.03152	25.339	4.80881e-07
chr17:42317224:42322282:clu_13341	ENSG00000168610.14	STAT3	0.340299	5.07898	26.0456	3.33451e-07
chr19:39333126:39335261:clu_23708	ENSG00000130755.13,ENSG00000268262.1	GMFG	0.340257	9.13177	27.535	1.54273e-07
chr8:129842205:129846804:clu_58466	ENSG00000153310.19	CYRIB	0.339446	6.74211	22.4952	2.10665e-06
chr11:1753670:1753803:clu_6288	ENSG00000250644.3,ENSG00000117984.14,ENSG00000244242.2		0.338958	8.93174	25.7019	3.98437e-07
chr17:82468896:82472564:clu_15034	ENSG00000141562.18	NARF	0.338483	4.15364	23.5871	1.19385e-06
chr9:33900271:33911964:clu_54707	ENSG00000107341.5	UBE2R2	0.338448	5.76577	28.5979	8.90786e-08
chr1:202135220:202135459:clu_53235	ENSG00000143862.8	ARL8A	0.33828	6.32607	30.8086	2.84774e-08
chr15:68787919:68820698:clu_19010	ENSG00000140350.15	ANP32A	0.337967	5.76712	33.2556	8.08048e-09
chr2:101887261:101887778:clu_46018	ENSG00000071054.16	MAP4K4	0.337946	3.48498	22.8596	1.74278e-06
chr19:39329626:39333077:clu_23708	ENSG00000130755.13,ENSG00000268262.1	GMFG	0.337251	9.15262	26.4696	2.67714e-07
chr8:129849369:129850835:clu_58467	ENSG00000153310.19	CYRIB	0.335826	6.41936	25.8932	3.6084e-07
chr9:33261169:33262105:clu_54679	ENSG00000107262.22	BAG1	0.335763	3.15536	24.1023	9.13501e-07
chr6:53092824:53093466:clu_33864	ENSG00000112146.16	FBXO9	0.335746	3.75822	31.7726	1.73325e-08
chr7:77635849:77637018:clu_30751	ENSG00000127947.16	PTPN12	0.335525	5.85146	26.1596	3.14337e-07
chr1:202731063:202731828:clu_53269	ENSG00000117139.17	KDM5B	0.334838	3.19206	23.4378	1.29019e-06
chr17:82460072:82464287:clu_15033	ENSG00000141562.18	NARF	0.334803	4.54761	22.7815	1.81508e-06
chr1:202138038:202138368:clu_53235	ENSG00000143862.8	ARL8A	0.334131	5.99651	30.1189	4.0635e-08
chr3:53181732:53183121:clu_41821	ENSG00000163932.14	PRKCD	0.33406	6.05531	23.0706	1.56161e-06
chr1:224418416:224419518:clu_53806	ENSG00000162923.16	WDR26	0.33344	5.86711	30.3704	3.56931e-08
chr1:225424089:225427954:clu_53816	ENSG00000143815.15	LBR	0.333028	4.50851	24.7919	6.38655e-07
chr19:39328548:39329000:clu_23708	ENSG00000130755.13,ENSG00000268262.1	GMFG	0.332937	8.72725	24.189	8.7331e-07
chr1:224398226:224398515:clu_53804	ENSG00000162923.16	WDR26	0.33196	5.07437	29.5861	5.34872e-08
chr8:129846874:129849243:clu_58467	ENSG00000153310.19	CYRIB	0.331903	6.05682	25.3667	4.74037e-07
chr1:235829039:235830226:clu_54078	ENSG00000143669.13	LYST	0.331633	5.2885	26.9059	2.13601e-07
chr19:39335531:39335974:clu_23708	ENSG00000130755.13,ENSG00000268262.1	GMFG	0.331614	7.75584	27.9445	1.24847e-07
chr8:18071390:18075541:clu_57038	ENSG00000104763.19	ASAH1	0.331573	7.47896	30.3395	3.62667e-08
chr7:77637048:77638624:clu_30751	ENSG00000127947.16	PTPN12	0.330474	6.15575	25.1229	5.37907e-07
chr1:27101275:27101725:clu_49500	ENSG00000090020.11	SLC9A1	0.330306	3.27821	23.582	1.19701e-06
chr6:149771266:149773138:clu_35024	ENSG00000120265.17	PCMT1	0.329011	4.31975	26.2992	2.92406e-07
chr17:60180637:60181324:clu_14063	ENSG00000170832.13	USP32	0.328257	4.19588	23.1112	1.52894e-06
chr15:90880273:90880691:clu_19583	ENSG00000140564.12	FURIN	0.327363	5.54457	28.5602	9.08308e-08
chr3:44933984:44945168:clu_41237	ENSG00000163812.14	ZDHHC3	0.327318	4.8182	30.7173	2.98491e-08
chr12:6958073:6959927:clu_3228	ENSG00000111679.17	PTPN6	0.325894	6.84283	32.0757	1.48282e-08
chr1:84501970:84506011:clu_50828	ENSG00000174021.11,ENSG00000285851.1,ENSG00000117151.13	GNG5	0.325064	7.43864	31.9353	1.59395e-08
chr3:44959460:44975933:clu_41237	ENSG00000163812.14	ZDHHC3	0.324548	4.21316	23.591	1.19146e-06
chr8:100948900:100953269:clu_58164	ENSG00000164924.18	YWHAZ	0.324452	4.52936	31.57	1.92375e-08
chr11:1840656:1840819:clu_6299	ENSG00000130598.16	TNNI2	0.324152	3.56089	22.4021	2.21128e-06
chr12:6951731:6951983:clu_3226	ENSG00000111679.17	PTPN6	0.323648	5.76142	29.0501	7.05303e-08
chr1:112669605:112669992:clu_51401	ENSG00000116489.13	CAPZA1	0.323379	5.18274	24.0719	9.28068e-07
chr17:4717276:4717685:clu_11968	ENSG00000141480.18	ARRB2	0.323287	7.98046	29.14	6.73337e-08
chr1:202942218:202943758:clu_53283	ENSG00000159346.13	ADIPOR1	0.323179	6.32599	26.6197	2.47709e-07
chr7:98282453:98291111:clu_31019	ENSG00000164713.9	BRI3	0.321651	8.65559	30.1555	3.98754e-08
chr11:64318386:64320661:clu_7469	ENSG00000126432.14	PRDX5	0.321573	3.10712	26.0543	3.31944e-07
chr17:2594006:2638099:clu_11857	ENSG00000007168.13	PAFAH1B1	0.321055	3.70137	30.6889	3.02895e-08
chr12:6957785:6957919:clu_3228	ENSG00000111679.17	PTPN6	0.320173	6.82367	32.9347	9.53085e-09
chr6:149749956:149771162:clu_35023	ENSG00000120265.17	PCMT1	0.319742	4.99153	25.381	4.70533e-07
chr17:42316901:42317182:clu_13340	ENSG00000168610.14	STAT3	0.319565	5.2898	33.0671	8.90328e-09
chr1:155948015:155950269:clu_52284	ENSG00000116584.18	ARHGEF2	0.319054	4.42669	23.9348	9.96557e-07
chr5:140551169:140551982:clu_37288	ENSG00000213523.10	SRA1	0.317829	4.78768	22.3057	2.32512e-06
chr18:23479424:23481172:clu_25330	ENSG00000101782.15	RIOK3	0.317621	5.62944	24.8079	6.33359e-07
chr11:64220669:64221016:clu_7443	ENSG00000149781.12	FERMT3	0.317126	7.31204	31.0526	2.51135e-08
chr17:42317224:42322285:clu_13341	ENSG00000168610.14	STAT3	0.316479	4.14401	27.2962	1.74552e-07
chr1:224419615:224424518:clu_53807	ENSG00000162923.16	WDR26	0.316269	5.35576	28.8946	7.64262e-08
chr3:44945292:44959131:clu_41237	ENSG00000163812.14	ZDHHC3	0.316169	4.60548	29.4949	5.60636e-08
chr19:45523695:45523841:clu_24070	ENSG00000125753.14	VASP	0.316106	8.08951	23.1602	1.49047e-06
chr3:53188858:53189058:clu_41824	ENSG00000163932.14	PRKCD	0.316094	6.48639	24.6471	6.88474e-07
chr19:39329073:39329544:clu_23708	ENSG00000130755.13,ENSG00000268262.1	GMFG	0.315257	9.06207	22.765	1.8307e-06
chr22:17613320:17619461:clu_25960	ENSG00000131100.13	ATP6V1E1	0.315223	4.31406	40.0645	2.45718e-10
chr11:64207524:64210611:clu_7438	ENSG00000149781.12	FERMT3	0.315058	7.0469	28.9021	7.61311e-08
chr5:179833246:179833587:clu_38012	ENSG00000161011.20	SQSTM1	0.314879	6.37081	27.1344	1.89787e-07
chr8:30708141:30709814:clu_57345	ENSG00000104687.14	GSR	0.314306	3.41806	23.383	1.32748e-06
chr8:20204539:20209433:clu_57066	ENSG00000147416.11	ATP6V1B2	0.313087	4.91765	23.6439	1.15913e-06
chr15:68783053:68784397:clu_19010	ENSG00000140350.15	ANP32A	0.312553	5.59279	26.1496	3.1596e-07
chr8:20210646:20211177:clu_57067	ENSG00000147416.11	ATP6V1B2	0.311513	5.36526	24.9587	5.85717e-07
chr17:42322494:42323004:clu_13342	ENSG00000168610.14	STAT3	0.311249	5.42657	24.8842	6.0878e-07
chr17:76265969:76270194:clu_14649	ENSG00000185262.9	UBALD2	0.309864	8.94082	24.272	8.36445e-07
chr12:6955267:6955372:clu_3227	ENSG00000111679.17	PTPN6	0.308985	7.08702	33.3573	7.66875e-09
chr11:64221140:64223048:clu_7443	ENSG00000149781.12	FERMT3	0.308856	7.12556	31.3779	2.12385e-08
chr19:45523877:45524097:clu_24070	ENSG00000125753.14	VASP	0.30857	8.41618	23.7072	1.1216e-06
chr3:44933199:44933888:clu_41237	ENSG00000163812.14	ZDHHC3	0.308	4.59853	27.7512	1.37965e-07
chr3:128798069:128806372:clu_42641	ENSG00000075785.12	RAB7A	0.305925	6.8116	36.7946	1.31253e-09
chrX:120439293:120441730:clu_1407	ENSG00000005893.15	LAMP2	0.30541	3.95144	22.775	1.82122e-06
chr1:153952635:153952805:clu_52081	ENSG00000160741.17	CRTC2	0.304546	4.29667	25.6012	4.19777e-07
chr12:123405074:123407493:clu_5884	ENSG00000183955.13	KMT5A	0.303068	4.26471	23.1551	1.49448e-06
chr9:33912098:33917018:clu_54707	ENSG00000107341.5	UBE2R2	0.302848	6.12483	27.1832	1.85057e-07
chr6:89333205:89335302:clu_34193	ENSG00000198833.7	UBE2J1	0.301265	6.48986	22.517	2.08291e-06
chr6:53092547:53092734:clu_33864	ENSG00000112146.16	FBXO9	0.300616	4.27057	29.3016	6.19449e-08
chr11:64219658:64219740:clu_7441	ENSG00000149781.12	FERMT3	0.300448	7.15977	26.3953	2.78213e-07
chr12:62302920:62314790:clu_4619	ENSG00000135655.16	USP15	0.299928	5.6974	24.5256	7.33284e-07
chr8:30684199:30689161:clu_57342	ENSG00000104687.14	GSR	0.29966	3.83247	27.309	1.73402e-07
chr9:33886967:33900174:clu_54706	ENSG00000107341.5	UBE2R2	0.299528	5.49289	26.0667	3.29816e-07
chr12:6954994:6955151:clu_3227	ENSG00000111679.17	PTPN6	0.299294	6.31314	29.8671	4.62707e-08
chr18:23477268:23479317:clu_25330	ENSG00000101782.15	RIOK3	0.297149	5.64058	22.2937	2.33967e-06
chr16:87402281:87402923:clu_17489	ENSG00000140941.13	MAP1LC3B	0.296488	7.34441	22.581	2.01467e-06
chr17:59685226:59685587:clu_14056	ENSG00000141367.11	CLTC	0.296265	3.20531	22.3212	2.30642e-06
chr17:76265625:76265907:clu_14649	ENSG00000185262.9	UBALD2	0.296165	8.55859	23.5296	1.23009e-06
chr18:9792235:9814020:clu_25197	ENSG00000168461.13	RAB31	0.295082	4.83426	26.477	2.6669e-07
chr12:123403632:123404884:clu_5884	ENSG00000183955.13	KMT5A	0.29477	4.19216	22.3744	2.24342e-06
chr20:62808325:62809585:clu_28651	ENSG00000060491.16	OGFR	0.294592	5.12927	27.3019	1.74042e-07
chr20:62809663:62810499:clu_28652	ENSG00000060491.16	OGFR	0.29445	5.06394	28.166	1.11341e-07
chr19:6731111:6731199:clu_22277	ENSG00000125734.15	GPR108	0.293906	5.20957	26.0313	3.35932e-07
chr11:64219358:64219524:clu_7441	ENSG00000149781.12	FERMT3	0.293752	6.84303	23.2861	1.39604e-06
chr19:6731282:6731473:clu_22278	ENSG00000125734.15	GPR108	0.293395	5.13693	28.5191	9.27779e-08
chr17:42323354:42323573:clu_13342	ENSG00000168610.14	STAT3	0.293076	4.3385	23.5185	1.23717e-06
chr11:64211171:64211275:clu_7439	ENSG00000149781.12	FERMT3	0.292648	6.30479	27.0393	1.99363e-07
chr1:224401069:224404430:clu_53805	ENSG00000162923.16	WDR26	0.292062	5.38306	22.8354	1.76483e-06
chr19:6732549:6732987:clu_22280	ENSG00000125734.15	GPR108	0.288418	4.75051	25.1779	5.22787e-07
chr11:64319868:64320661:clu_7469	ENSG00000126432.14	PRDX5	0.287247	7.22893	32.6738	1.08995e-08
chr10:27526889:27532507:clu_9661	ENSG00000099246.16	RAB18	0.285812	4.21731	25.9849	3.4409e-07
chr1:224398593:224398889:clu_53804	ENSG00000162923.16	WDR26	0.285086	5.69922	25.3436	4.79736e-07
chr3:128806590:128807543:clu_42641	ENSG00000075785.12	RAB7A	0.284908	6.8988	27.0759	1.95626e-07
chr15:74590003:74591151:clu_19146	ENSG00000179361.17	ARID3B	0.283995	3.22873	24.101	9.14144e-07
chr1:155679512:155680416:clu_52262	ENSG00000163374.19	YY1AP1	0.282319	3.8725	23.4721	1.26736e-06
chr1:36301084:36301553:clu_49850	ENSG00000054118.15	THRAP3	0.282108	3.30332	26.2266	3.03615e-07
chr11:64219789:64219891:clu_7442	ENSG00000149781.12	FERMT3	0.280019	7.1466	23.9963	9.65218e-07
chr11:64211747:64219251:clu_7440	ENSG00000149781.12	FERMT3	0.279585	6.42179	25.263	5.0021e-07
chr22:17598288:17600027:clu_25959	ENSG00000131100.13	ATP6V1E1	0.279475	4.99279	35.3295	2.78377e-09
chr15:43192803:43194415:clu_18359	ENSG00000166946.14	CCNDBP1	0.277572	5.13731	24.5052	7.41101e-07
chr18:9775357:9792154:clu_25197	ENSG00000168461.13	RAB31	0.275297	5.30012	22.4183	2.19271e-06
chr1:155688201:155688659:clu_52263	ENSG00000163374.19	YY1AP1	0.274527	3.24947	24.0203	9.53246e-07
chr11:64318386:64319734:clu_7469	ENSG00000126432.14	PRDX5	0.27401	7.30544	27.1272	1.90495e-07
chr3:44929436:44933118:clu_41237	ENSG00000163812.14	ZDHHC3	0.273803	3.79472	24.2375	8.51567e-07
chr11:3018511:3018620:clu_6342	ENSG00000110619.17	CARS1	0.271392	3.26965	23.9171	1.00573e-06
chr20:62810565:62811462:clu_28652	ENSG00000060491.16	OGFR	0.271235	4.50345	24.8874	6.07791e-07
chr6:53071143:53073481:clu_33858	ENSG00000112146.16	FBXO9	0.271072	4.25774	23.8569	1.0377e-06
chr11:64321068:64321586:clu_7470	ENSG00000126432.14	PRDX5	0.269211	6.94285	27.3438	1.70311e-07
chr1:224389860:224393828:clu_53804	ENSG00000162923.16	WDR26	0.268045	5.45369	26.471	2.6753e-07
chr6:37929999:38061593:clu_33484	ENSG00000156639.12	ZFAND3	0.267508	4.78703	32.0733	1.48465e-08
chr19:6736711:6737457:clu_22281	ENSG00000125734.15	GPR108	0.266852	4.28254	22.8362	1.76411e-06
chr22:17594616:17598194:clu_25959	ENSG00000131100.13	ATP6V1E1	0.266494	5.12626	32.2745	1.33857e-08
chr22:17619526:17628603:clu_25960	ENSG00000131100.13	ATP6V1E1	0.266344	4.09553	25.1134	5.4055e-07
chr20:36609730:36612010:clu_28042	ENSG00000101084.18,ENSG00000259399.1	RAB5IF	0.265652	7.71754	25.3303	4.83068e-07
chr20:36606065:36607715:clu_28043	ENSG00000259399.1,ENSG00000101084.18	TGIF2-RAB5IF	0.263958	7.92737	25.3106	4.88017e-07
chr20:56513428:56516935:clu_28490	ENSG00000022277.12	RTF2	0.263002	6.33528	27.8534	1.30862e-07
chr1:224431581:224431682:clu_53808	ENSG00000162923.16	WDR26	0.260843	5.23927	22.394	2.22061e-06
chrX:154429174:154431830:clu_1781	ENSG00000071553.17	ATP6AP1	0.259354	5.30651	29.0314	7.12161e-08
chr11:64320792:64320865:clu_7469	ENSG00000126432.14	PRDX5	0.259053	6.83549	25.0978	5.44939e-07
chr1:224394013:224398097:clu_53804	ENSG00000162923.16	WDR26	0.258825	5.58437	28.4775	9.47917e-08
chr3:129171280:129171446:clu_42665	ENSG00000169714.16	CNBP	0.257196	6.39045	27.56	1.52296e-07
chr7:100467600:100474274:clu_31166	ENSG00000185955.5,ENSG00000166925.9	C7orf61	0.250927	6.78195	22.3621	2.25782e-06
chr20:56516989:56517106:clu_28490	ENSG00000022277.12	RTF2	0.250829	6.69577	25.2292	5.09047e-07
chrX:119575400:119581507:clu_1386	ENSG00000077721.16	UBE2A	0.244708	3.77721	24.4551	7.60638e-07
chr6:37820016:37929959:clu_33484	ENSG00000156639.12	ZFAND3	0.243324	4.60563	32.0636	1.49207e-08
chr5:135346057:135352946:clu_37175	ENSG00000113648.16	MACROH2A1	0.233029	5.71052	22.415	2.19654e-06
chr6:38061775:38082392:clu_33485	ENSG00000156639.12	ZFAND3	0.232103	5.45433	27.7838	1.35657e-07
chr14:21495392:21496546:clu_19887	ENSG00000092203.14	TOX4	0.230952	4.07976	26.159	3.14427e-07
chr1:43976379:43976590:clu_50153	ENSG00000117410.14	ATP6V0B	0.230719	7.42353	22.3218	2.30569e-06
chr4:99949740:99950168:clu_39488	ENSG00000164032.12	H2AZ1	0.227344	7.16322	24.1491	8.91578e-07
chr6:38116739:38152235:clu_33485	ENSG00000156639.12	ZFAND3	0.224106	5.75664	30.4042	3.50771e-08
chr5:177436530:177440700:clu_37897	ENSG00000198055.11	GRK6	0.220943	6.54061	24.8974	6.04649e-07
chr6:31734263:31736262:clu_33067	ENSG00000213719.8	CLIC1	0.219959	8.59548	26.6209	2.47548e-07
chr4:2832412:2832990:clu_38270	ENSG00000087266.16	SH3BP2	0.211638	4.94343	25.1216	5.3827e-07
chr5:115842106:115866670:clu_36890	ENSG00000177879.16	AP3S1	0.21132	5.27434	26.1315	3.18941e-07
chr6:38082457:38116572:clu_33485	ENSG00000156639.12	ZFAND3	0.208793	5.30659	26.903	2.13931e-07
chr2:54982653:54987491:clu_45005	ENSG00000115310.18	RTN4	0.207508	5.46378	23.4877	1.25715e-06
chr6:31733961:31734154:clu_33067	ENSG00000213719.8	CLIC1	0.207484	9.14132	25.3583	4.761e-07
chr4:99949386:99949663:clu_39487	ENSG00000164032.12	H2AZ1	0.19388	7.1665	22.3135	2.31574e-06
chr10:102482175:102483011:clu_11101	ENSG00000138107.13	ACTR1A	0.187557	4.45854	23.532	1.22851e-06
chr22:19468003:19471687:clu_26032	ENSG00000070010.19	UFD1	0.180075	4.83619	27.7	1.41666e-07
chr10:102483103:102484160:clu_11101	ENSG00000138107.13	ACTR1A	0.168858	4.2374	23.1601	1.49058e-06
chr10:102490613:102502600:clu_11103	ENSG00000138107.13	ACTR1A	0.15904	4.36963	22.5364	2.06198e-06

## Sheet: Supplementary Data 9
cluster_id	gene_id	gene_name	logFC	logCPM	LR	PValue
chr17:7078113:7078746:clu_12115	ENSG00000132514.13	CLEC10A	-0.889048	2.98431	35.8999	2.07717e-09
chr17:7078885:7080052:clu_12116	ENSG00000132514.13	CLEC10A	-0.880461	3.32384	37.9505	7.25638e-10
chr14:104932355:104932765:clu_21693	ENSG00000166428.13	PLD4	-0.859106	2.93483	27.1029	1.92906e-07
chr17:7075222:7075360:clu_12112	ENSG00000132514.13	CLEC10A	-0.851138	2.97432	33.0423	9.01755e-09
chr14:104924990:104927141:clu_21691	ENSG00000166428.13	PLD4	-0.834214	2.91511	27.8284	1.32566e-07
chr11:62534074:62535003:clu_7315	ENSG00000124942.14	AHNAK	-0.783564	4.22814	44.8514	2.12568e-11
chr4:108078382:108079492:clu_39600	ENSG00000138795.10	LEF1	-0.634862	3.19189	31.921	1.6057e-08
chr16:58115055:58115269:clu_16812	ENSG00000070761.8	CFAP20	-0.62629	3.57143	30.681	3.04136e-08
chr5:134140888:134142185:clu_37151	ENSG00000081059.20	TCF7	-0.616842	3.13957	22.5668	2.02967e-06
chr4:108089257:108163568:clu_39602	ENSG00000138795.10	LEF1	-0.61024	2.97696	27.0684	1.96382e-07
chr5:134138164:134138951:clu_37150	ENSG00000081059.20	TCF7	-0.603166	4.54418	23.7463	1.09906e-06
chr4:108063663:108064336:clu_39598	ENSG00000138795.10	LEF1	-0.599286	3.17547	25.8202	3.74753e-07
chr4:108048751:108063623:clu_39598	ENSG00000138795.10	LEF1	-0.596997	3.61642	26.7433	2.32355e-07
chr5:134139038:134140796:clu_37151	ENSG00000081059.20	TCF7	-0.591648	3.51981	22.3498	2.27236e-06
chrX:15738352:15749971:clu_336	ENSG00000169239.13	CA5B	-0.591229	3.3886	25.845	3.69957e-07
chr5:134116033:134138059:clu_37149	ENSG00000081059.20	TCF7	-0.581666	3.9504	22.8453	1.75582e-06
chr11:67240369:67243009:clu_7725	ENSG00000173120.15	KDM2A	-0.574855	3.02848	25.8091	3.76902e-07
chr9:96641886:96651390:clu_55477	ENSG00000158122.12	PRXL2C	-0.567648	3.37234	29.2918	6.22578e-08
chr16:58114030:58114810:clu_16812	ENSG00000070761.8	CFAP20	-0.565928	4.70567	29.679	5.09853e-08
chr16:58114920:58115269:clu_16812	ENSG00000070761.8	CFAP20	-0.562911	4.12144	32.4804	1.20403e-08
chr16:10916459:10918440:clu_15677	ENSG00000179583.19	CIITA	-0.543716	3.40715	25.9815	3.44712e-07
chr1:18919773:18921061:clu_49151	ENSG00000255275.3,ENSG00000169991.11		-0.542341	4.71616	36.171	1.80737e-09
chr1:18918502:18919678:clu_49151	ENSG00000255275.3,ENSG00000169991.11		-0.539754	4.73316	33.0842	8.82513e-09
chr20:41169175:41169457:clu_28145	ENSG00000124181.14	PLCG1	-0.528709	3.41535	22.4767	2.1271e-06
chr16:10915650:10916367:clu_15677	ENSG00000179583.19	CIITA	-0.52817	3.06981	23.5657	1.20718e-06
chr9:96651712:96654705:clu_55478	ENSG00000158122.12	PRXL2C	-0.526673	3.75442	34.6307	3.98561e-09
chr12:6800187:6800307:clu_3203	ENSG00000010610.10	CD4	-0.522729	4.03129	23.7293	1.1088e-06
chr11:65539231:65539328:clu_7583	ENSG00000168056.15	LTBP3	-0.520876	2.9748	26.6607	2.42503e-07
chr9:96654773:96655090:clu_55479	ENSG00000158122.12	PRXL2C	-0.520336	3.96669	36.6511	1.41283e-09
chr11:65540614:65540871:clu_7585	ENSG00000168056.15	LTBP3	-0.5181	3.7773	25.6178	4.16188e-07
chr11:108347365:108353766:clu_8494	ENSG00000149311.18	ATM	-0.511437	2.95463	31.2878	2.22475e-08
chr8:22565872:22566345:clu_57132	ENSG00000120896.13	SORBS3	-0.511099	2.93574	27.4637	1.60074e-07
chr11:62536098:62536469:clu_7316	ENSG00000124942.14	AHNAK	-0.507512	5.07894	25.4304	4.5864e-07
chr11:65539881:65540013:clu_7584	ENSG00000168056.15	LTBP3	-0.507259	3.26296	23.066	1.56534e-06
chr1:18917042:18918362:clu_49151	ENSG00000255275.3,ENSG00000169991.11		-0.505162	4.85135	34.0311	5.42393e-09
chr12:6814300:6814759:clu_3204	ENSG00000010610.10	CD4	-0.502763	4.93138	22.7218	1.87227e-06
chr1:18910472:18911384:clu_49150	ENSG00000255275.3,ENSG00000169991.11		-0.501388	5.22803	33.9769	5.57694e-09
chr19:42091591:42092069:clu_23877	ENSG00000028277.21	POU2F2	-0.499622	3.37956	36.1502	1.82684e-09
chr7:2917385:2918491:clu_29653	ENSG00000198286.9	CARD11	-0.499245	3.79465	24.1367	8.97339e-07
chr1:18911476:18911963:clu_49150	ENSG00000255275.3,ENSG00000169991.11		-0.497233	5.47283	31.6502	1.84598e-08
chr1:206905147:206909462:clu_53467	ENSG00000162894.12	FCMR	-0.492214	4.11031	22.2931	2.34043e-06
chr11:65539459:65539548:clu_7583	ENSG00000168056.15	LTBP3	-0.480221	3.45929	24.2494	8.46324e-07
chr1:160211716:160213110:clu_52491	ENSG00000162734.12	PEA15	-0.474351	4.69297	26.2575	2.988e-07
chr11:108335109:108335845:clu_8501	ENSG00000149311.18	ATM	-0.472332	3.20476	29.942	4.45162e-08
chr1:161157693:161158412:clu_52550	ENSG00000143222.12	UFC1	-0.468977	4.18717	26.6996	2.37666e-07
chr11:45870532:45870842:clu_6985	ENSG00000121671.11	CRY2	-0.466442	3.24204	29.013	7.18926e-08
chr1:161157017:161157617:clu_52550	ENSG00000143222.12	UFC1	-0.466105	3.3743	23.4192	1.30269e-06
chr11:45870934:45872092:clu_6985	ENSG00000121671.11	CRY2	-0.460868	4.00187	29.269	6.29946e-08
chr11:45856090:45858731:clu_6982	ENSG00000121671.11	CRY2	-0.452994	3.77372	27.0218	2.01169e-07
chr11:45869817:45870053:clu_6984	ENSG00000121671.11	CRY2	-0.452249	3.50597	27.2293	1.80699e-07
chr3:9760768:9761461:clu_40558	ENSG00000134072.11	CAMK1	-0.452176	3.60955	22.5563	2.04069e-06
chr11:45858873:45860848:clu_6982	ENSG00000121671.11	CRY2	-0.450499	3.90072	27.829	1.32525e-07
chr17:17174075:17175293:clu_12454	ENSG00000133030.21	MPRIP	-0.450066	3.52828	26.5938	2.5105e-07
chr11:45862148:45867612:clu_6983	ENSG00000121671.11	CRY2	-0.449947	4.07392	23.716	1.11651e-06
chr19:42096243:42099527:clu_23878	ENSG00000028277.21	POU2F2	-0.448912	3.12399	35.0301	3.24647e-09
chr11:45861032:45862060:clu_6983	ENSG00000121671.11	CRY2	-0.446752	3.37171	22.8156	1.78314e-06
chr2:181498777:181509658:clu_47155	ENSG00000115232.14	ITGA4	-0.446331	3.82076	23.699	1.12643e-06
chr2:181529648:181530524:clu_47156	ENSG00000115232.14	ITGA4	-0.444413	3.52425	24.337	8.08697e-07
chr21:37198025:37200232:clu_29172	ENSG00000182670.13	TTC3	-0.443771	3.36279	26.0412	3.34207e-07
chr11:65539881:65540245:clu_7584	ENSG00000168056.15	LTBP3	-0.443665	3.04086	26.0777	3.27945e-07
chr19:14039665:14039753:clu_22790	ENSG00000104998.4	IL27RA	-0.442496	3.75531	39.973	2.575e-10
chr11:66617057:66639700:clu_7702	ENSG00000239306.4,ENSG00000248643.5,ENSG00000173933.20	RBM14	-0.442375	3.33242	41.7611	1.03138e-10
chr2:181495416:181495783:clu_47154	ENSG00000115232.14	ITGA4	-0.440771	3.54852	23.4838	1.25972e-06
chr17:17078076:17126702:clu_12451	ENSG00000133030.21	MPRIP	-0.438953	2.9513	25.0935	5.46157e-07
chr15:75359425:75359620:clu_19196	ENSG00000140400.17	MAN2C1	-0.431166	3.94309	24.4064	7.80097e-07
chr21:37197696:37197882:clu_29171	ENSG00000182670.13	TTC3	-0.429389	3.60362	24.7951	6.3759e-07
chr2:181523532:181524171:clu_47159	ENSG00000115232.14	ITGA4	-0.428351	3.53189	24.3142	8.18328e-07
chr11:45867752:45869506:clu_6984	ENSG00000121671.11	CRY2	-0.425634	3.75588	24.8936	6.05841e-07
chr19:7383203:7440344:clu_22322	ENSG00000104880.17,ENSG00000268861.6	ARHGEF18	-0.425158	3.32574	28.57	9.03711e-08
chr19:42096195:42099527:clu_23878	ENSG00000028277.21	POU2F2	-0.418744	3.02459	33.6166	6.71185e-09
chr14:91283517:91285395:clu_21291	ENSG00000015133.19	CCDC88C	-0.412389	3.677	27.4002	1.65413e-07
chr11:45872233:45880914:clu_6985	ENSG00000121671.11	CRY2	-0.411354	4.28535	24.3939	7.85154e-07
chr19:42122576:42132384:clu_23880	ENSG00000028277.21	POU2F2	-0.408022	3.0809	25.4072	4.64184e-07
chr14:91305926:91307038:clu_21292	ENSG00000015133.19	CCDC88C	-0.405593	3.18362	23.2725	1.40595e-06
chr11:35735445:35806358:clu_6905	ENSG00000166326.7	TRIM44	-0.404464	2.94908	32.7085	1.07066e-08
chr17:7893935:7894127:clu_12206	ENSG00000170004.16	CHD3	-0.403078	3.14784	24.62	6.98249e-07
chr16:189339:189968:clu_15103	ENSG00000007392.16	LUC7L	-0.40247	3.5079	26.3828	2.80017e-07
chr17:7907488:7907601:clu_12207	ENSG00000170004.16	CHD3	-0.401198	4.03166	23.385	1.32608e-06
chr17:42114282:42114358:clu_13326	ENSG00000108773.11	KAT2A	-0.400694	3.0726	22.9889	1.62942e-06
chr19:39826286:39826672:clu_23732	ENSG00000105204.14	DYRK1B	-0.394755	3.19542	24.9382	5.91963e-07
chr1:9553805:9567284:clu_48825	ENSG00000171612.7	SLC25A33	-0.394019	2.9137	24.0522	9.37567e-07
chr17:7893935:7894115:clu_12206	ENSG00000170004.16	CHD3	-0.393407	3.16718	24.3309	8.11257e-07
chr19:1611849:1612207:clu_21922	ENSG00000071564.15	TCF3	-0.39096	3.30578	22.7381	1.85646e-06
chr17:78120832:78121013:clu_14737	ENSG00000141524.15	TMC6	-0.390928	4.53395	25.0978	5.44951e-07
chr17:42114604:42114892:clu_13327	ENSG00000108773.11	KAT2A	-0.388494	2.96389	26.0495	3.32784e-07
chr19:42117366:42122126:clu_23879	ENSG00000028277.21	POU2F2	-0.388243	3.94014	27.6455	1.45711e-07
chr19:18589077:18589479:clu_23111	ENSG00000006015.17	REX1BD	-0.387914	2.91067	25.3225	4.85011e-07
chr11:35685336:35725924:clu_6904	ENSG00000166326.7	TRIM44	-0.387293	2.95455	29.118	6.81006e-08
chr17:7903061:7903272:clu_12234	ENSG00000170004.16	CHD3	-0.386332	3.40368	24.6473	6.88412e-07
chr19:14031972:14032386:clu_22790	ENSG00000104998.4	IL27RA	-0.383822	3.02354	26.5115	2.61969e-07
chr17:78137323:78137717:clu_14750	ENSG00000167895.14	TMC8	-0.382405	3.16147	23.3303	1.36436e-06
chr22:31617078:31618115:clu_26597	ENSG00000198089.15	SFI1	-0.38078	3.25426	24.2556	8.43602e-07
chr4:139547049:139556098:clu_39909	ENSG00000145391.13	SETD7	-0.380119	3.3979	24.1896	8.73006e-07
chr15:75360688:75361046:clu_19197	ENSG00000140400.17	MAN2C1	-0.377184	3.31457	24.9977	5.73984e-07
chr19:14032503:14039508:clu_22790	ENSG00000104998.4	IL27RA	-0.376979	3.62931	29.6618	5.14383e-08
chr16:89691545:89691806:clu_17657	ENSG00000185324.22	CDK10	-0.376266	3.00515	23.1714	1.48183e-06
chr20:2835709:2836039:clu_27400	ENSG00000132635.17	PCED1A	-0.376	4.24684	25.0321	5.63831e-07
chr14:91281525:91283329:clu_21290	ENSG00000015133.19	CCDC88C	-0.375849	3.66058	24.3855	7.88597e-07
chr19:14039910:14042453:clu_22791	ENSG00000104998.4	IL27RA	-0.373213	3.70888	28.5337	9.20799e-08
chr22:31614860:31615048:clu_26595	ENSG00000198089.15	SFI1	-0.372401	3.19725	26.2973	2.9269e-07
chr2:169801026:169805474:clu_46922	ENSG00000138385.16	SSB	-0.371526	4.0535	23.7115	1.11913e-06
chr17:78121164:78121556:clu_14735	ENSG00000141524.15	TMC6	-0.371432	4.58177	23.7106	1.11962e-06
chr17:78133542:78133853:clu_14748	ENSG00000167895.14	TMC8	-0.368525	4.08475	27.0184	2.01531e-07
chr16:88719960:88720069:clu_17563	ENSG00000103335.22	PIEZO1	-0.365377	3.6904	22.3425	2.28098e-06
chr17:7902727:7902937:clu_12234	ENSG00000170004.16	CHD3	-0.364545	3.94981	24.7847	6.41036e-07
chr17:78137814:78138005:clu_14750	ENSG00000167895.14	TMC8	-0.364252	4.82655	28.5557	9.10426e-08
chr10:8013837:8014637:clu_9346	ENSG00000165632.8	TAF3	-0.363988	2.94722	28.9714	7.34544e-08
chr17:78135009:78137235:clu_14750	ENSG00000167895.14	TMC8	-0.361988	4.57678	25.9942	3.42449e-07
chr3:186785101:186785883:clu_43601	ENSG00000156976.17	EIF4A2	-0.361753	4.831	25.617	4.16358e-07
chr20:25224157:25225205:clu_27752	ENSG00000197586.12	ENTPD6	-0.361506	3.11122	24.3884	7.87411e-07
chr1:179082387:179082940:clu_52874	ENSG00000186283.14	TOR3A	-0.360718	3.75188	30.0875	4.12978e-08
chr19:14042789:14046154:clu_22791	ENSG00000104998.4	IL27RA	-0.358649	3.9305	23.8365	1.04874e-06
chr14:91279306:91281457:clu_21290	ENSG00000015133.19	CCDC88C	-0.356653	3.53869	23.0302	1.59476e-06
chr2:231455624:231456631:clu_48066	ENSG00000115053.16	NCL	-0.356172	3.46204	22.8784	1.7258e-06
chr11:406993:407062:clu_6169	ENSG00000185187.13	SIGIRR	-0.35502	5.10715	23.7884	1.07526e-06
chr6:110875215:110887505:clu_34493	ENSG00000123505.16	AMD1	-0.354887	4.47721	31.1551	2.38212e-08
chr17:78121711:78122605:clu_14735	ENSG00000141524.15	TMC6	-0.354849	4.71511	24.2992	8.24726e-07
chr3:186784696:186784962:clu_43601	ENSG00000156976.17	EIF4A2	-0.352132	4.27949	23.7568	1.09311e-06
chr19:42095462:42095545:clu_23887	ENSG00000028277.21	POU2F2	-0.351987	4.159	27.0243	2.00915e-07
chr12:55937543:55937978:clu_4378	ENSG00000065357.20	DGKA	-0.351962	3.03233	23.3795	1.3299e-06
chr1:9539747:9553626:clu_48824	ENSG00000171612.7	SLC25A33	-0.350846	3.6268	23.5283	1.23092e-06
chr7:87199057:87219426:clu_30815	ENSG00000135185.12	TMEM243	-0.34994	4.03118	22.4682	2.13657e-06
chr9:34647961:34648115:clu_54730	ENSG00000213930.11,ENSG00000258728.1	GALT	-0.349703	3.13277	25.3142	4.87117e-07
chr10:101611769:101612337:clu_11027	ENSG00000107829.14	FBXW4	-0.345432	3.69501	27.9378	1.25278e-07
chr11:117218568:117219057:clu_8671	ENSG00000160613.12	PCSK7	-0.344756	3.59426	25.2863	4.94205e-07
chr17:78134000:78134394:clu_14749	ENSG00000167895.14	TMC8	-0.34339	5.07066	26.0981	3.24503e-07
chr15:75364188:75364488:clu_19198	ENSG00000140400.17	MAN2C1	-0.343156	4.18501	23.3994	1.3162e-06
chr9:34646786:34647089:clu_54729	ENSG00000213930.11,ENSG00000258728.1	GALT	-0.342809	3.2101	22.9407	1.67077e-06
chr17:7909338:7910428:clu_12208	ENSG00000170004.16	CHD3	-0.341304	3.85891	22.6356	1.95818e-06
chr15:75360211:75360565:clu_19197	ENSG00000140400.17	MAN2C1	-0.341044	3.74921	23.4207	1.30168e-06
chr13:77095602:77096312:clu_2602	ENSG00000005810.18	MYCBP2	-0.34018	3.22923	22.7022	1.89147e-06
chr17:78138188:78138349:clu_14751	ENSG00000167895.14	TMC8	-0.33969	5.22424	28.7426	8.26654e-08
chr11:117228350:117229377:clu_8674	ENSG00000160613.12	PCSK7	-0.339398	3.778	23.1514	1.49735e-06
chr17:78138479:78138574:clu_14752	ENSG00000167895.14	TMC8	-0.338069	5.07352	27.5785	1.50845e-07
chr11:117224755:117225931:clu_8673	ENSG00000160613.12	PCSK7	-0.335706	3.41296	24.2066	8.65368e-07
chr1:179083053:179085628:clu_52874	ENSG00000186283.14	TOR3A	-0.33394	3.02184	28.0189	1.20136e-07
chr6:110890356:110892161:clu_34493	ENSG00000123505.16	AMD1	-0.332218	3.84334	22.4269	2.18292e-06
chr17:78117935:78118971:clu_14736	ENSG00000141524.15	TMC6	-0.330455	5.38946	23.5672	1.20626e-06
chr17:78132870:78133406:clu_14747	ENSG00000167895.14	TMC8	-0.328868	4.78077	22.5877	2.00764e-06
chr10:7977323:8009078:clu_9345	ENSG00000165632.8	TAF3	-0.326297	3.2147	22.4042	2.2089e-06
chr1:179088089:179094093:clu_52874	ENSG00000186283.14	TOR3A	-0.323502	3.86492	22.629	1.96501e-06
chr10:101667980:101672915:clu_11027	ENSG00000107829.14	FBXW4	-0.321691	3.62071	22.7889	1.80807e-06
chr1:179085893:179087911:clu_52874	ENSG00000186283.14	TOR3A	-0.321631	4.20146	27.1248	1.90735e-07
chr17:77493076:77497315:clu_14714	ENSG00000184640.18	SEPTIN9	-0.319658	7.33591	23.7571	1.09294e-06
chr6:110887591:110888857:clu_34493	ENSG00000123505.16	AMD1	-0.319406	4.03392	25.5737	4.25796e-07
chr17:82063518:82064126:clu_14992	ENSG00000169718.17	DUS1L	-0.318993	3.95608	25.0639	5.54602e-07
chr17:78138732:78139162:clu_14753	ENSG00000167895.14	TMC8	-0.315553	4.23871	23.6928	1.13002e-06
chr16:89698305:89700930:clu_17609	ENSG00000158792.16	SPATA2L	-0.310503	3.30356	22.8816	1.72293e-06
chr22:40409525:40409682:clu_26933	ENSG00000100359.21,ENSG00000284431.1	SGSM3	-0.307343	3.48388	22.9467	1.66554e-06
chr17:82062973:82063468:clu_14992	ENSG00000169718.17	DUS1L	-0.303819	4.42532	25.5773	4.25002e-07
chr1:153930857:153930947:clu_52072	ENSG00000198837.10	DENND4B	-0.302271	3.52801	28.0314	1.19362e-07
chr8:37875322:37877109:clu_57392	ENSG00000156675.15	RAB11FIP1	-0.301998	4.91129	23.507	1.24459e-06
chr1:1392803:1393396:clu_48479	ENSG00000221978.12	CCNL2	-0.301761	3.01588	22.4129	2.19894e-06
chr17:44210473:44210792:clu_13503	ENSG00000108312.15	UBTF	-0.301756	3.20308	22.4339	2.17505e-06
chr22:50218620:50218703:clu_27226	ENSG00000128159.12	TUBGCP6	-0.29967	3.84936	22.3694	2.24926e-06
chr17:29578371:29578731:clu_12805	ENSG00000108262.15	GIT1	-0.299264	3.05371	23.496	1.25175e-06
chr7:44756539:44756947:clu_30271	ENSG00000122515.15	ZMIZ2	-0.295201	3.34389	23.0777	1.55586e-06
chr6:116571655:116580295:clu_34570	ENSG00000111832.13	RWDD1	-0.294378	3.4702	22.8913	1.71429e-06
chr6:99402710:99403829:clu_34291	ENSG00000132424.16	PNISR	-0.290576	4.62083	28.4809	9.46291e-08
chr3:18349682:18351992:clu_40816	ENSG00000182568.17	SATB1	-0.289385	4.25357	28.7795	8.11055e-08
chr17:5515073:5515473:clu_12059	ENSG00000286190.1,ENSG00000091592.16		-0.282519	4.95978	22.6201	1.97412e-06
chr17:5536940:5539415:clu_12060	ENSG00000091592.16	NLRP1	-0.281123	4.79424	24.668	6.81061e-07
chr7:44760593:44761449:clu_30273	ENSG00000122515.15	ZMIZ2	-0.277558	3.56463	23.3119	1.37744e-06
chr6:99403882:99404603:clu_34291	ENSG00000132424.16	PNISR	-0.264704	4.57362	24.8222	6.28678e-07
chr1:171485735:171512032:clu_52750	ENSG00000117523.16	PRRC2C	-0.257274	4.30897	22.6538	1.93973e-06
chr1:11018873:11020429:clu_48904	ENSG00000120948.17,ENSG00000277726.4	TARDBP	-0.2505	4.1286	24.4869	7.48171e-07
chr19:58548180:58548294:clu_25023	ENSG00000130726.12	TRIM28	-0.243913	5.58123	33.2026	8.304e-09
chr19:58548592:58548740:clu_25024	ENSG00000130726.12	TRIM28	-0.240265	5.0913	32.7833	1.03029e-08
chr12:57269082:57269323:clu_4548	ENSG00000258830.1,ENSG00000179912.20		-0.236175	3.95918	22.913	1.69504e-06
chr12:57289040:57292572:clu_4549	ENSG00000179912.20,ENSG00000258830.1	R3HDM2	-0.232255	3.5261	26.9821	2.05349e-07
chr12:57269449:57269752:clu_4548	ENSG00000258830.1,ENSG00000179912.20		-0.230402	3.98231	24.1354	8.97942e-07
chr6:99409344:99410741:clu_34292	ENSG00000132424.16	PNISR	-0.226796	5.45116	34.0726	5.30949e-09
chr19:49085636:49086405:clu_24349	ENSG00000104852.15	SNRNP70	-0.225178	6.12533	24.4173	7.75681e-07
chr19:49086561:49090291:clu_24349	ENSG00000104852.15	SNRNP70	-0.223166	5.94501	26.1374	3.17958e-07
chr17:49600522:49601865:clu_13780	ENSG00000121067.18	SPOP	-0.223056	2.93413	23.7264	1.11049e-06
chr19:58547906:58548034:clu_25023	ENSG00000130726.12	TRIM28	-0.222264	4.99988	27.094	1.93802e-07
chr19:58549650:58549737:clu_25025	ENSG00000130726.12	TRIM28	-0.217782	5.02619	25.4149	4.62336e-07
chr6:99410964:99412551:clu_34293	ENSG00000132424.16	PNISR	-0.217574	5.23071	24.1987	8.68898e-07
chr9:125468109:125484443:clu_56054	ENSG00000119487.17	MAPKAP1	-0.215168	3.66466	22.7456	1.84922e-06
chr12:57284056:57289009:clu_4549	ENSG00000179912.20,ENSG00000258830.1	R3HDM2	-0.214755	4.10486	26.1625	3.13866e-07
chr19:58547713:58547792:clu_25022	ENSG00000130726.12	TRIM28	-0.207969	5.6369	24.8027	6.3507e-07
chr19:58547511:58547597:clu_25021	ENSG00000130726.12	TRIM28	-0.207607	4.95441	25.3866	4.69162e-07
chr19:49098704:49101390:clu_24350	ENSG00000104852.15	SNRNP70	-0.20379	5.46558	22.3696	2.24907e-06
chr1:24653032:24654855:clu_49385	ENSG00000133226.17	SRRM1	-0.195688	4.84569	24.1506	8.90873e-07
chr22:46894846:46912074:clu_27154	ENSG00000054611.14	TBC1D22A	-0.1902	4.33849	23.1127	1.52775e-06
chr21:33555391:33557156:clu_29076	ENSG00000159140.20	SON	-0.182255	6.23793	23.6698	1.14365e-06

[truncated: 1 more sheets: Supplementary Data 10]
